# Supplementary material for: A combined association of serum uric acid, alanine aminotransferase and waist circumference with non-alcoholic fatty liver disease: a community-based study
Source: PeerJ. 2022 Mar 4;10:e13022. doi: 10.7717/peerj.13022 (PMC8900609; doi:10.7717/peerj.13022)
Supplement: Supplemental Information 4 [file peerj-10-13022-s004.xlsx]

## Sheet: supplemental data
gender(1=male,2=female)	age	NAFLD	height	weight	BMI	WC	WC quartiles	SBP	DBP	ALT	ALT quartiles	AST	SUA	SUA quartiles	FPG	TG	TC
2	43	0	164	63	23.4236	53	0	109	73	19	1	18	277	0	4.96	1.28	5.83
2	45	0	154	46	19.3962	57	0	143	96	10	0	18	302	1	4.93	0.58	5.08
2	26	0	155	44	18.3143	58	0	111	73	9	0	18	299	1	2.37	0.91	4.48
2	24	0	162	48	18.2899	59	0	128	65	16	1	22	221	0	2.19	0.94	4.26
1	27	0	158	42	16.8242	59	0	102	68	36	3	33	295	1	2.475	1.05	3.8
2	28	0	167	43	15.4183	59	0	90	59	11	0	14	239	0	2.375	0.68	4.69
2	29	0	160	43	16.7969	59	0	117	80	13	0	19	243	0	2.47	1.72	4.84
1	26	0	172	57.5	19.4362	60	0	127	82	12	0	17	381	2	2.01	0.66	4.51
2	26	0	162	47	17.91	60	0	100	62	12	0	16	261	0	2.34	0.61	7.19
2	35	0	155	43	17.898	60	0	115	67	21	2	22	260	0	2.21	0.52	3.6
2	36	0	162	42	16.0037	60	0	96	58	27	2	26	284	1	2.075	0.74	4.1
2	39	0	151	40.9	17.9378	60	0	95	58	16	1	21	233	0	2.375	0.6	3.81
2	48	0	160	51	19.9219	60	0	102	70	11	0	13	297	1	4.97	0.22	2.75
2	52	0	153	41	17.5146	60	0	155	71	4	0	13	186	0	4.58	1.95	4.35
2	24	0	163	45	16.937	61	0	125	77	12	0	15	325	1	2.29	1.05	4.09
2	29	0	160	44	17.1875	61	0	93	61	9	0	14	147	0	2.19	0.99	3.62
2	29	0	156	44.8	18.4089	61	0	103	67	17	1	17	220	0	2.45	0.84	4.3
1	45	0	172	51	17.239	61	0	108	70	9	0	12	225	0	3.94	0.68	4.43
2	47	0	167	54.5	19.5418	61	0	110	72	10	0	17	202	0	2.62	0.69	4.27
2	25	0	152	43	18.6115	62	0	110	70	12	0	16	233	0	4.09	0.5	4.71
2	26	0	150	39	17.3333	62	0	113	68	9	0	18	261	0	2.32	0.58	3.49
2	27	0	164	46	17.1029	62	0	93	56	9	0	17	272	0	2.175	0.78	3.09
2	28	0	160	48	18.75	62	0	100	62	12	0	16	161	0	2.195	0.42	3.99
2	28	0	153	43	18.369	62	0	102	71	15	1	19	220	0	2.43	0.62	4.35
2	34	0	156	40.6	16.6831	62	0	104	60	9	0	13	274	0	2.325	0.58	5.16
2	35	0	161	47	18.132	62	0	110	62	15	1	14	380	2	4.47	0.62	5.05
2	36	0	161	45	17.3604	62	0	97	63	19	1	20	213	0	2.31	0.51	4.03
2	37	0	156	42	17.2584	62	0	106	57	9	0	20	273	0	4.83	0.71	4.38
2	38	0	160	48	18.75	62	0	111	67	9	0	16	255	0	2.2	0.61	5.84
2	38	0	160	46	17.9688	62	0	103	66	14	1	17	243	0	4.65	0.9	3.51
2	41	0	160	47	18.3594	62	0	107	61	10	0	12	281	1	4.26	0.63	3.75
2	46	0	165	48	17.6309	62	0	116	74	9	0	12	136	0	2.375	0.91	3.98
2	47	0	152	40	17.313	62	0	90	59	9	0	17	121	0	2.31	0.68	3.67
2	47	0	164	49	18.2183	62	0	120	70	14	1	17	213	0	2.805	1.16	4.7
2	49	0	158	48	19.2277	62	0	96	58	7	0	13	182	0	2.275	0.79	4.73
2	53	0	158	46.8	18.747	62	0	113	75	21	2	22	386	2	5.32	1.05	5.71
2	26	0	168	55	19.487	63	0	120	74	13	0	18	208	0	2.225	0.45	3.69
2	28	0	158	46	18.4265	63	0	110	67	15	1	20	332	1	2.245	0.74	5.08
2	29	0	158	46	18.4265	63	0	111	57	10	0	18	196	0	2.18	0.75	4.08
2	30	0	168	55	19.487	63	0	132	69	13	0	16	258	0	2.59	0.95	3.31
2	34	0	160	49	19.1406	63	0	116	64	13	0	17	212	0	2.39	0.6	3.69
2	34	0	156	47	19.313	63	0	110	67	10	0	14	262	0	2.285	0.58	4.17
2	38	0	158	45	18.026	63	0	113	50	9	0	13	230	0	2.175	1.03	5.63
2	41	0	165	53	19.4674	63	0	121	70	12	0	19	284	1	4.96	0.55	4.94
2	42	0	162	49	18.6709	63	0	100	55	7	0	14	206	0	2.145	0.53	4.81
2	42	0	156	46	18.902	63	0	119	59	6	0	12	265	0	4.6	0.62	4.04
2	43	0	159	48	18.9866	63	0	115	73	9	0	12	218	0	2.275	0.6	4.61
2	43	0	157	49	19.8791	63	0	103	63	7	0	15	293	1	4.14	0.64	4.41
2	44	0	153	43	18.369	63	0	108	70	9	0	14	176	0	4.38	0.84	4.84
2	46	0	152	46	19.91	63	0	110	83	8	0	15	248	0	5.03	0.75	6.54
2	23	0	166	53	19.2336	64	0	135	84	12	0	16	186	0	2.3	0.57	4.41
1	29	0	172	64	21.6333	64	0	135	69	7	0	15	348	2	2.585	0.78	4.01
1	29	0	170	50	17.301	64	0	119	74	11	0	16	385	2	2.27	0.53	4.02
2	29	0	160	47.5	18.5547	64	0	113	67	13	0	16	220	0	2.24	0.77	3.65
2	29	0	160	46	17.9688	64	0	116	69	7	0	16	288	1	2.61	1.4	6.2
2	29	0	167	53	19.0039	64	0	112	68	10	0	12	325	1	5.15	1.41	4.11
2	30	0	162	50	19.052	64	0	124	78	10	0	11	249	0	2.22	0.87	4.47
2	30	0	160	46	17.9688	64	0	109	71	29	2	17	420	3	2.06	0.8	3.86
2	33	0	153	42	17.9418	64	0	122	69	11	0	13	330	1	1.82	0.62	4.9
2	35	0	160	52	20.3125	64	0	111	67	11	0	15	259	0	4.22	0.94	4.25
2	35	0	155	45	18.7305	64	0	129	78	17	1	21	279	0	2.45	0.69	3.73
2	36	0	158	44.8	17.9458	64	0	118	71	13	0	16	269	0	2.54	1.19	4.24
2	37	0	156	43	17.6693	64	0	106	73	13	0	18	277	0	2.54	1.06	4.64
2	45	0	155	48	19.9792	64	0	128	81	9	0	16	271	0	4.98	0.88	3.19
2	46	0	156	45	18.4911	64	0	113	67	4	0	14	167	0	2.22	0.58	4.44
1	48	0	163	50	18.8189	64	0	111	67	14	1	20	332	1	4.88	0.84	2.49
2	50	0	156	49	20.1348	64	0	120	74	17	1	20	281	1	4.9	1.04	4.26
2	52	0	160	46	17.9688	64	0	115	71	16	1	17	231	0	4.32	0.6	6.01
2	54	0	160	47	18.3594	64	0	117	75	22	2	25	223	0	4.55	1.15	5.02
1	24	0	180	62.5	19.2901	65	0	116	55	9	0	17	417	3	2.15	0.51	4.08
1	25	0	173	72	24.0569	65	0	135	76	47	3	22	291	1	2.195	1.17	4.26
2	27	0	160	50	19.5312	65	0	111	67	17	1	20	247	0	2.4	1.2	4.85
2	27	0	161	48	18.5178	65	0	111	59	18	1	19	278	0	1.94	0.61	3.66
1	28	0	168	52	18.424	65	0	150	84	11	0	14	593	3	2.475	0.85	4.02
2	29	0	165	55	20.202	65	0	110	65	8	0	13	224	0	2.21	0.66	3.46
2	29	0	165	52	19.1001	65	0	101	67	17	1	19	150	0	2.2	0.67	4.29
2	30	0	165	54	19.8347	65	0	103	67	20	2	21	278	0	2.25	0.62	2.52
2	31	0	162	53	20.1951	65	0	118	74	12	0	20	222	0	2.21	0.44	4.75
2	31	0	160	50	19.5312	65	0	104	59	6	0	12	244	0	2.245	1.43	3.77
2	36	0	168	51	18.0697	65	0	130	77	13	0	17	229	0	2.32	0.71	3.57
2	36	0	158	48	19.2277	65	0	128	66	8	0	12	246	0	2.29	0.48	3.29
2	36	1	153	44	18.7962	65	0	116	70	10	0	15	287	1	2.455	1.85	4.27
2	37	0	155	46	19.1467	65	0	124	73	13	0	18	169	0	4.85	1.41	5.56
2	37	0	155	45	18.7305	65	0	95	64	10	0	16	218	0	2.28	1.37	4.6
2	37	0	150	45	20	65	0	128	80	11	0	16	272	0	2.45	0.53	3.8
1	38	0	180	61.5	18.9815	65	0	104	52	21	2	22	315	1	2.445	0.53	4.62
2	38	0	157	44	17.8506	65	0	129	76	11	0	18	341	2	4.47	1.14	4.43
2	38	0	153	46	19.6506	65	0	102	62	14	1	18	200	0	2.205	1.07	3.38
2	40	0	167	51	18.2868	65	0	109	76	23	2	20	243	0	4.5	0.65	3.34
1	41	1	168	65	23.03	65	0	121	82	56	3	33	476	3	5.31	1.59	4.93
2	42	0	160	52	20.3125	65	0	127	72	13	0	14	261	0	4.92	1.22	4.08
2	46	0	158	52.5	21.0303	65	0	132	82	11	0	17	163	0	3.64	0.74	4.14
2	48	0	155	45	18.7305	65	0	140	82	15	1	18	174	0	2.43	0.52	5.74
2	49	0	164	56	20.8209	65	0	119	63	18	1	23	334	1	1.915	0.61	6.76
2	50	0	163	53	19.9481	65	0	127	78	23	2	22	215	0	4.42	1.1	4.49
2	50	0	155	44	18.3143	65	0	120	80	22	2	27	354	2	5.05	1.12	5.29
1	60	1	165	78	28.6501	65	0	149	89	11	0	13	235	0	10.26	1.2	4.2
2	29	0	158	43.8	17.5453	65.5	0	102	54	8	0	13	258	0	2.215	0.47	3.95
2	22	0	160	54	21.0938	66	0	129	83	23	2	21	263	0	2.31	0.57	3.46
2	25	0	161	48	18.5178	66	0	137	96	17	1	17	280	0	2.195	1.41	4.25
2	26	0	162	49	18.6709	66	0	113	83	34	3	23	329	1	4.35	0.81	4.13
2	27	0	172	51	17.239	66	0	105	72	13	0	18	302	1	2.5	0.83	3.51
2	28	0	154	48.7	20.5347	66	0	101	58	9	0	14	235	0	2.4	0.48	2.61
2	28	0	165	52.5	19.2837	66	0	110	65	9	0	13	251	0	2.155	0.54	3.87
2	29	0	163	49	18.4425	66	0	107	63	12	0	16	243	0	2.135	0.52	3.37
1	30	0	167	52	18.6453	66	0	103	63	19	1	19	221	0	2.275	1.41	3.89
2	32	0	168	55	19.487	66	0	119	70	11	0	19	282	1	2.35	0.5	3.42
2	33	0	158	55	22.0317	66	0	107	66	51	3	31	235	0	2.12	0.6	4.24
1	34	0	174	60	19.8177	66	0	117	80	11	0	17	391	2	2.23	0.9	3.81
2	34	0	160	52	20.3125	66	0	114	65	14	1	17	159	0	2.27	0.52	4.91
2	34	0	161	47	18.132	66	0	110	65	16	1	20	184	0	1.995	0.71	4.24
2	35	0	160	49	19.1406	66	0	106	75	10	0	16	265	0	2.35	0.84	5.28
2	35	0	162	48	18.2899	66	0	107	68	15	1	16	205	0	4.52	0.72	3.4
2	36	0	164	55	20.4491	66	0	99	55	19	1	22	199	0	2.585	0.64	4.66
2	36	0	160	49	19.1406	66	0	104	54	18	1	18	245	0	4.02	0.47	3.27
2	37	0	170	65	22.4913	66	0	125	67	8	0	13	221	0	5.35	0.63	4.67
2	37	0	164	50	18.5901	66	0	134	72	24	2	21	234	0	1.91	0.55	4.13
2	37	0	158	80	32.0461	66	0	109	50	21	2	25	284	1	2.245	0.67	4.44
2	39	0	155	47.5	19.7711	66	0	107	71	26	2	25	232	0	2.22	0.56	3.55
1	40	0	172	50	16.901	66	0	118	75	13	0	15	281	1	2.195	0.69	4.48
2	40	0	163	50	18.8189	66	0	105	65	22	2	21	177	0	2.37	0.97	3.42
1	41	0	160	49	19.1406	66	0	121	74	11	0	19	235	0	4.34	0.41	4.49
2	42	0	165	51	18.7328	66	0	147	83	12	0	19	267	0	4.78	0.38	5.43
2	43	0	152	52	22.5069	66	0	107	74	10	0	15	182	0	2.15	1.15	4.24
2	45	1	163	55	20.7008	66	0	115	69	12	0	15	239	0	4.78	0.51	4.18
2	46	0	166	60	21.7738	66	0	115	57	11	0	15	222	0	5.02	0.43	3.38
2	47	0	162	47.5	18.0994	66	0	121	77	13	0	14	184	0	5.2	1.27	5.39
2	47	0	156	48	19.7239	66	0	116	65	8	0	13	205	0	4.87	0.48	4.57
2	47	0	155	45	18.7305	66	0	124	65	9	0	15	249	0	2.305	1.04	4.27
2	47	0	160	60	23.4375	66	0	126	72	20	2	23	239	0	4.75	0.78	4.21
2	48	0	167	52	18.6453	66	0	115	68	12	0	19	277	0	4.39	1.03	6.55
2	49	0	160	47	18.3594	66	0	118	75	8	0	18	239	0	4.79	0.65	4.77
2	51	0	160	46	17.9688	66	0	135	79	9	0	12	260	0	5.48	1.14	5.14
2	52	0	160	48	18.75	66	0	133	81	13	0	18	263	0	4.07	0.54	3.43
2	53	0	171	58	19.8352	66	0	120	66	11	0	18	209	0	4.78	0.9	5.37
1	54	1	174	57	18.8268	66	0	124	82	22	2	20	347	2	5.39	0.76	3.84
2	24	0	157	43	17.4449	67	0	98	60	15	1	18	205	0	3.85	0.95	5.28
2	24	0	163	48	18.0662	67	0	104	58	20	2	18	224	0	2.185	0.47	3.21
1	25	0	170	56	19.3772	67	0	120	69	13	0	17	308	1	2.505	0.56	4.12
1	26	0	172	52	17.5771	67	0	110	74	12	0	19	382	2	2.24	1.1	3.75
2	27	0	162	53	20.1951	67	0	110	74	11	0	15	241	0	2.35	0.64	4.61
2	27	0	163	48	18.0662	67	0	97	63	9	0	16	246	0	2.255	0.76	3.96
1	28	0	172	60	20.2812	67	0	130	65	22	2	23	333	1	2.275	0.64	4.65
2	28	0	160	54.4	21.25	67	0	97	61	8	0	15	233	0	2.24	0.63	3.22
2	29	0	163	52	19.5717	67	0	103	67	16	1	17	250	0	2.39	0.91	4.64
2	31	0	168	56	19.8413	67	0	115	60	7	0	11	272	0	2.84	1.02	4.75
1	33	0	167	52	18.6453	67	0	123	68	22	2	20	306	1	2.145	1.34	4.3
2	33	0	162	53	20.1951	67	0	110	67	11	0	15	236	0	2.335	0.94	3.56
2	33	0	160	50	19.5312	67	0	136	92	9	0	16	320	1	2.235	1.45	5.5
2	34	0	160	53	20.7031	67	0	107	66	9	0	14	230	0	2.235	0.57	3.62
2	34	0	157	47	19.0677	67	0	103	59	10	0	18	278	0	2.57	1.86	4.13
2	34	0	158	47	18.8271	67	0	100	65	12	0	14	338	2	2.21	0.57	5.58
2	34	0	164	55	20.4491	67	0	104	68	15	1	22	216	0	2.355	0.72	3.14
2	34	0	160	55	21.4844	67	0	99	64	17	1	16	247	0	2.44	0.38	4.28
2	35	0	165	52	19.1001	67	0	104	64	11	0	18	280	0	2.24	0.52	3.02
2	35	0	168	55	19.487	67	0	117	67	10	0	14	284	1	2.09	0.76	3.64
2	36	0	155	45.5	18.9386	67	0	113	77	13	0	16	214	0	4.54	0.91	6.48
2	36	0	155	45	18.7305	67	0	107	63	9	0	16	242	0	4.87	0.54	2.95
2	36	0	162	53	20.1951	67	0	104	61	9	0	14	296	1	2.435	0.82	4.56
2	36	0	162	48.5	18.4804	67	0	103	64	14	1	16	203	0	2.515	1.2	4.85
2	37	0	158	50	20.0288	67	0	95	57	13	0	17	181	0	2.325	0.93	4.31
2	38	0	161	42	16.2031	67	0	98	67	7	0	13	267	0	2.455	0.48	4.87
1	39	0	172	53	17.9151	67	0	137	90	15	1	16	337	1	2.26	1.02	5.25
2	39	0	158	45	18.026	67	0	120	81	15	1	20	201	0	4.54	0.86	5.06
2	40	0	162	48	18.2899	67	0	115	76	30	3	19	212	0	2.245	0.73	4.64
2	41	0	166	54	19.5965	67	0	122	65	15	1	15	192	0	2.195	0.43	4.45
2	43	0	163	60	22.5827	67	0	128	68	11	0	20	303	1	4.89	1.18	5.51
2	45	0	160	50.5	19.7266	67	0	107	71	11	0	12	141	0	4.18	1.41	3.42
2	45	1	170	59	20.4152	67	0	132	77	11	0	13	263	0	2.55	0.78	3.25
2	52	0	156	51	20.9566	67	0	124	78	9	0	18	284	1	4.58	0.69	5.37
2	54	0	158	45	18.026	67	0	137	85	10	0	17	222	0	4.36	1.4	4.21
2	48	0	165	53	19.4674	67.5	0	99	51	13	0	15	274	0	4.6	0.87	4.15
1	20	0	176	63	20.3383	68	0	135	73	11	0	13	311	1	2.495	0.38	2.86
1	26	0	165	53	19.4674	68	0	110	66	86	3	59	362	2	2.01	0.56	3.86
2	26	0	163	53	19.9481	68	0	106	73	13	0	14	311	1	2.35	1	3.99
1	27	0	173	60	20.0474	68	0	138	86	15	1	21	285	1	2.315	0.4	3.88
2	27	0	158	50	20.0288	68	0	106	59	8	0	14	297	1	2.105	0.51	4.66
2	29	0	167	56	20.0796	68	0	123	74	17	1	18	213	0	2.465	0.5	3.16
2	31	0	168	57	20.1956	68	0	106	77	10	0	16	236	0	2.03	0.68	5.41
2	31	0	158	50	20.0288	68	0	104	70	12	0	18	298	1	2.175	0.89	4.79
2	31	0	164	52	19.3337	68	0	112	71	8	0	12	321	1	1.925	0.68	4.05
1	32	0	168	50.9	18.0343	68	0	112	66	13	0	17	253	0	2.18	1.01	3.28
2	32	0	160	47	18.3594	68	0	118	57	10	0	13	287	1	2.33	0.72	3.4
2	33	0	168	50	17.7154	68	0	93	53	12	0	13	278	0	2.22	0.73	4.54
2	34	0	158	55	22.0317	68	0	105	63	12	0	15	234	0	2.25	0.58	3.92
2	34	0	160	48	18.75	68	0	100	64	11	0	16	297	1	4.29	0.9	4.18
2	34	0	160	44.2	17.2656	68	0	108	72	13	0	17	301	1	2.49	0.8	5.1
2	34	0	166	53	19.2336	68	0	114	70	14	1	17	228	0	2.25	0.55	4.82
2	34	0	163	50	18.8189	68	0	108	70	21	2	18	235	0	2.575	0.52	3.72
2	35	0	160	47	18.3594	68	0	107	65	8	0	10	213	0	2.225	0.68	3.89
2	36	0	164	49	18.2183	68	0	103	65	8	0	15	171	0	4.37	0.97	4.88
2	36	0	160	53.8	21.0156	68	0	111	71	12	0	14	230	0	2.445	0.49	3.98
2	36	0	165	62	22.7732	68	0	107	56	12	0	15	240	0	2.455	0.88	4.96
2	36	0	161	51	19.6752	68	0	111	63	13	0	17	241	0	2.33	0.68	3.8
2	36	0	158	54	21.6311	68	0	117	71	16	1	15	280	0	2.1	0.63	4.65
2	37	0	173	55	18.3768	68	0	111	68	13	0	17	335	1	2.175	0.41	5.19
2	37	0	162	49	18.6709	68	0	101	69	15	1	18	249	0	2.28	0.69	4.46
2	37	0	162	47	17.9089	68	0	103	62	16	1	21	249	0	2.225	0.55	4.07
2	38	0	168	52.5	18.6012	68	0	113	71	18	1	22	253	0	3.73	0.51	4.27
2	39	0	158	51	20.4294	68	0	95	64	6	0	12	264	0	2.445	1.09	4.45
2	40	0	163	57	21.4536	68	0	104	69	12	0	14	218	0	4.82	0.44	4.23
2	40	0	157	48	19.4734	68	0	98	64	11	0	19	253	0	5.42	1.77	4.2
2	40	0	164	60	22.3081	68	0	99	61	20	2	24	175	0	2.31	0.71	3.72
2	42	0	158	49	19.6283	68	0	122	69	15	1	17	246	0	2.535	0.62	3.1
2	43	0	165	57	20.9366	68	0	146	84	25	2	21	249	0	4.51	0.8	4.09
2	44	0	160	52	20.3125	68	0	113	78	11	0	14	252	0	2.065	0.44	3.95
1	47	0	160	50	19.5312	68	0	118	75	10	0	15	387	2	4.81	0.49	3.51
2	48	0	160	50	19.5312	68	0	108	71	11	0	15	213	0	2.51	0.77	4.92
2	48	0	162	49	18.6709	68	0	114	58	10	0	13	236	0	4.09	1.09	5.24
1	49	0	168	61	21.6128	68	0	113	73	11	0	19	422	3	4.89	0.81	3.94
2	50	0	160	50	19.5312	68	0	140	79	18	1	21	256	0	4.1	1.9	6.5
2	54	0	169	50	17.5064	68	0	89	54	17	1	20	221	0	2.065	0.51	4.16
1	55	0	165	53	19.4674	68	0	104	60	75	3	59	403	3	5.06	1.04	3.67
1	21	0	179	51	15.9171	69	0	103	62	13	0	17	238	0	1.89	0.58	3.95
1	25	0	178	57	17.9902	69	0	145	80	30	3	22	316	1	2.485	0.93	4.13
2	25	0	160	55	21.4844	69	0	114	70	7	0	15	194	0	2.235	0.9	4.01
2	25	0	165	48.7	17.888	69	0	110	75	8	0	16	208	0	2.435	0.55	4.14
1	26	0	171	57	19.4932	69	0	128	79	25	2	21	342	2	2.225	0.82	4.88
1	28	0	169	59	20.6575	69	0	113	71	12	0	16	337	1	2.45	1.11	4.54
2	28	0	162	45	17.1468	69	0	104	69	11	0	15	214	0	2.39	0.76	3.96
2	28	0	162	57.5	21.9098	69	0	109	64	9	0	12	255	0	2.44	0.73	3.77
2	28	0	163	47	17.6898	69	0	115	65	14	1	15	184	0	1.895	0.38	3.81
1	29	0	173	60	20.0474	69	0	122	85	11	0	15	365	2	2.285	1.23	4.37
2	29	0	160	54	21.0938	69	0	115	67	9	0	14	326	1	1.95	0.72	4.26
2	30	0	160	52	20.3125	69	0	101	61	12	0	13	223	0	2.12	0.89	3.59
2	30	0	155	52	21.6441	69	0	113	75	9	0	16	291	1	4.76	1.28	4.85
2	30	0	160	53	20.7031	69	0	106	57	32	3	22	330	1	2.485	0.8	5.28
1	31	0	178	69	21.7776	69	0	127	77	17	1	21	363	2	2.455	0.98	4.03
2	31	0	158	50	20.0288	69	0	101	62	10	0	17	346	2	2.02	0.93	3.78
2	35	0	165	50	18.3655	69	0	104	75	6	0	14	191	0	2.135	1.29	4.73
2	35	0	160	48	18.75	69	0	107	72	15	1	14	199	0	2.48	0.64	3.95
2	35	0	165	55	20.202	69	0	104	58	16	1	22	250	0	2.205	1.21	4.24
2	35	0	165	57	20.9366	69	0	100	62	27	2	27	264	0	2.355	0.82	5.61
1	36	0	165	51	18.7328	69	0	122	76	11	0	18	263	0	2.15	0.57	3.68
2	36	0	157	50	20.2848	69	0	99	59	10	0	16	208	0	2.195	0.7	4.73
2	36	0	163	54	20.3244	69	0	108	75	9	0	16	239	0	2.315	0.87	4.56
2	36	1	160	55	21.4844	69	0	109	62	17	1	14	285	1	2.705	1.14	3.78
1	37	0	168	50.6	17.928	69	0	107	62	11	0	12	262	0	4.46	0.97	7.5
2	37	1	164	60	22.3081	69	0	121	80	14	1	18	317	1	2.15	1.08	3.26
2	38	0	162	54	20.5761	69	0	101	69	16	1	19	229	0	2.775	0.55	5.35
2	38	0	165	55	20.202	69	0	143	80	14	1	15	239	0	2.37	2	4.32
2	39	0	164	53.4	19.8543	69	0	156	94	10	0	17	164	0	2.325	0.53	4.01
2	39	0	165	56	20.5693	69	0	108	69	12	0	17	245	0	4.99	0.72	5.16
2	40	0	163	54	20.3244	69	0	111	78	10	0	14	220	0	4.35	0.59	5.11
2	40	0	163	58	21.83	69	0	99	61	13	0	17	340	2	4.66	0.51	4.44
1	41	0	170	65	22.4913	69	0	99	68	29	2	23	240	0	4.48	0.79	4.08
2	41	0	158	52	20.83	69	0	115	68	10	0	16	282	1	2.165	1.08	4.48
2	42	0	160	49	19.1406	69	0	109	78	11	0	16	284	1	4.43	1	4.37
2	43	0	160	46	17.9688	69	0	134	83	16	1	18	288	1	2.57	1.37	4.88
1	44	0	158	50.5	20.2291	69	0	109	64	14	1	14	315	1	2.36	0.99	4.39
2	44	0	162	51	19.433	69	0	135	77	8	0	13	199	0	4.5	0.64	4.55
2	44	0	163	57	21.4536	69	0	120	64	47	3	42	248	0	5.38	1.58	4.14
2	45	0	158	50	20.0288	69	0	112	71	6	0	17	257	0	4.36	0.85	4.55
2	45	0	160	57	22.2656	69	0	143	89	8	0	17	303	1	5.47	1.76	3.14
2	45	0	163	55	20.7008	69	0	108	69	16	1	19	216	0	2.265	0.47	3.32
2	46	0	164	50	18.5901	69	0	132	69	10	0	15	130	0	2.335	0.75	4.68
2	47	0	157	54	21.9076	69	0	111	63	11	0	14	202	0	4.75	0.78	6.15
2	48	0	160	52	20.3125	69	0	130	75	52	3	46	214	0	4.43	0.48	3.69
2	49	0	160	48	18.75	69	0	121	75	12	0	14	257	0	4.76	1.03	4.01
1	50	0	165	60	22.0386	69	0	169	98	35	3	31	390	2	5.39	0.8	4.65
2	51	0	162	60	22.8624	69	0	147	92	21	2	21	326	1	2.735	2.1	5.11
1	53	0	178	59	18.6214	69	0	103	67	17	1	14	304	1	5.16	0.65	4.27
2	53	0	165	50	18.3655	69	0	136	70	13	0	18	240	0	4.93	1.09	6.72
2	53	0	160	50.4	19.6875	69	0	120	76	60	3	36	254	0	8.08	1.91	6.49
1	20	0	170	50	17.301	70	0	123	66	17	1	13	345	2	2.33	0.98	3.88
1	24	0	175	55	17.9592	70	0	115	76	14	1	17	249	0	2.06	0.66	5.03
1	24	0	173	62	20.7157	70	0	129	73	26	2	20	347	2	2.475	1.18	4.34
1	25	0	176	62	20.0155	70	0	141	82	12	0	18	311	1	2.11	1.47	3.52
2	25	0	171	60	20.5191	70	0	103	59	9	0	12	287	1	2.57	0.95	3.12
1	26	0	172	57	19.2672	70	0	123	70	15	1	18	380	2	2.13	0.73	4.45
1	27	0	173	55	18.3768	70	0	116	74	13	0	18	342	2	2.105	0.53	4.27
1	27	0	170	60	20.7612	70	0	117	79	13	0	17	388	2	1.965	0.74	3.78
1	27	0	180	60	18.5185	70	0	112	74	24	2	22	322	1	2.075	0.9	5.34
2	27	0	160	56	21.875	70	0	149	83	8	0	12	174	0	2.275	0.71	3.48
2	27	0	160	53	20.7031	70	0	111	65	8	0	13	262	0	1.95	0.44	2.87
2	27	0	160	59	23.0469	70	0	121	73	26	2	20	274	0	2.33	0.87	4.09
1	28	0	170	58	20.0692	70	0	116	74	19	1	19	302	1	2.345	0.67	2.64
2	28	0	161	60	23.1473	70	0	106	70	10	0	13	226	0	2.315	0.6	3.02
2	28	0	160	54	21.0938	70	0	116	74	18	1	21	294	1	4.65	0.85	4.06
1	29	0	173	61	20.3816	70	0	107	67	9	0	14	323	1	2.235	0.45	3.44
1	29	0	173	59	19.7133	70	0	128	67	10	0	15	348	2	2.42	0.69	2.89
1	29	0	172	62	20.9573	70	0	110	64	22	2	18	270	0	2.19	1.08	5.28
1	29	0	172	58	19.6052	70	0	123	72	23	2	20	313	1	2.035	0.86	4.85
1	29	0	170	53	18.3391	70	0	133	77	32	3	24	399	3	2.53	1.29	3.75
1	30	0	173	58	19.3792	70	0	115	58	23	2	22	274	0	2.45	0.85	3.08
1	30	0	180	53	16.358	70	0	125	98	26	2	22	312	1	2.4	0.82	4.29
2	30	0	162	59	22.4813	70	0	111	64	8	0	12	122	0	2.345	0.66	3.74
2	30	0	160	51.5	20.1172	70	0	100	60	7	0	13	197	0	2.205	0.43	3.7
2	31	0	160	52	20.3125	70	0	101	62	8	0	11	258	0	2.315	0.61	5.46
1	32	0	170	58.7	20.3114	70	0	112	61	18	1	21	362	2	2.3	0.71	5.04
1	32	0	161	54	20.8325	70	0	116	83	14	1	17	427	3	2.64	2.22	4.29
2	32	0	165	60	22.0386	70	0	132	85	17	1	14	370	2	2.19	0.84	4.78
1	33	0	165	57	20.9366	70	0	112	57	12	0	15	237	0	2.51	0.69	4.52
2	33	0	163	48	18.0662	70	0	109	80	13	0	18	195	0	2.645	0.62	4.5
2	33	0	168	60	21.2585	70	0	118	66	8	0	16	229	0	2.565	0.39	3.89
2	33	0	156	45	18.4911	70	0	100	66	8	0	12	230	0	2.03	0.55	3.95
2	33	0	166	54	19.5965	70	0	113	71	12	0	15	289	1	2.3	0.84	4.81
2	33	0	166	53	19.2336	70	0	122	77	15	1	18	283	1	2.09	0.94	4.16
2	34	0	162	57	21.7193	70	0	110	67	8	0	15	188	0	2.135	0.51	5.04
1	35	0	170	55	19.0311	70	0	118	77	8	0	12	467	3	2.19	1.1	4.39
1	35	0	162	50	19.052	70	0	116	71	16	1	19	432	3	2.315	1.21	4.9
2	35	0	173	65	21.7181	70	0	114	65	10	0	14	235	0	2.455	0.72	5.12
2	35	0	170	57	19.7232	70	0	91	61	11	0	16	240	0	2.435	1.61	4.41
2	35	0	158	49	19.6283	70	0	99	60	9	0	18	294	1	2.45	0.78	4.38
2	35	0	163	58	21.83	70	0	108	67	11	0	18	300	1	2.285	0.46	4.12
2	35	0	165	56	20.5693	70	0	110	71	15	1	15	253	0	2.04	1.01	5.87
2	36	0	164	54	20.0773	70	0	115	65	5	0	14	221	0	2.21	0.49	3.88
2	36	0	160	60	23.4375	70	0	103	61	11	0	16	232	0	2.22	0.53	4
2	36	0	160	51	19.9219	70	0	106	66	11	0	14	242	0	2.53	0.86	4.65
2	36	0	167	54.5	19.5418	70	0	124	86	16	1	17	226	0	2.29	0.63	5.49
2	37	0	157	53	21.5019	70	0	107	66	11	0	14	230	0	2.215	0.72	4.93
2	37	0	160	55	21.4844	70	0	107	64	10	0	13	257	0	2.385	0.7	4.62
2	37	0	158	49	19.6283	70	0	106	63	14	1	14	222	0	4.28	0.64	4.68
2	37	0	158	48	19.2277	70	0	110	67	16	1	18	259	0	2.19	0.86	3.74
2	37	0	170	58	20.0692	70	0	119	78	16	1	18	276	0	2.235	0.71	5.27
2	37	0	175	61	19.9184	70	0	125	84	17	1	20	307	1	2.45	0.89	4.93
1	38	1	173	79	26.3958	70	0	125	77	27	2	14	502	3	2.6	1.14	4.88
2	38	0	158	51.5	20.6297	70	0	97	62	11	0	13	197	0	2.405	0.8	4.26
2	38	0	158	51	20.4294	70	0	108	64	9	0	14	217	0	4.31	0.73	4
2	38	0	168	55	19.487	70	0	100	59	10	0	16	291	1	4.61	0.46	4.15
2	38	0	157	52.8	21.4207	70	0	110	66	18	1	20	202	0	4.42	1.4	4.92
2	39	0	163	57	21.4536	70	0	105	65	10	0	17	195	0	4.96	0.53	4.78
2	39	0	164	60	22.3081	70	0	109	70	9	0	17	249	0	5.03	0.71	3.77
2	39	1	156	50	20.5457	70	0	107	75	11	0	15	283	1	4.63	3.33	4.51
2	39	0	158	53	21.2306	70	0	127	80	29	2	26	320	1	2.34	2.09	3.71
1	40	0	164	53	19.7055	70	0	120	76	11	0	17	331	1	2.06	2.24	5.29
2	40	0	170	60	20.7612	70	0	118	72	12	0	14	235	0	2.22	0.94	5.46
2	40	0	155	47	19.563	70	0	123	74	10	0	14	239	0	4.02	0.67	3.58
2	40	0	168	56	19.8413	70	0	143	74	14	1	21	263	0	2.18	0.63	4.06
2	41	0	161	56	21.6041	70	0	132	73	13	0	20	268	0	4.87	1.16	5.01
2	41	1	165	52	19.1001	70	0	109	62	8	0	17	246	0	2.24	0.65	3.71
2	41	0	160	48.5	18.9453	70	0	106	68	24	2	19	373	2	2.235	1.51	4.84
2	42	0	155	52	21.6441	70	0	120	70	21	2	19	240	0	4.91	0.83	4.11
1	43	0	178	60	18.937	70	0	139	79	14	1	23	400	3	3.84	0.89	3.58
1	43	0	178	57.9	18.2742	70	0	161	63	22	2	18	318	1	4.49	1.32	3.73
2	43	0	162	54	20.5761	70	0	118	68	12	0	17	187	0	4.82	0.56	4.57
2	43	0	168	65	23.03	70	0	130	81	10	0	15	230	0	5.06	1.09	4.49
2	43	0	167	60	21.5139	70	0	99	64	12	0	14	243	0	4.73	1.34	4.34
2	43	0	160	55	21.4844	70	0	137	57	12	0	16	269	0	2.37	0.65	5.06
1	44	0	172	63	21.2953	70	0	127	71	19	1	16	304	1	2.36	1.03	3.89
2	44	0	164	50.6	18.8132	70	0	106	66	8	0	13	288	1	2.22	2.35	4.28
1	45	0	166	58	21.048	70	0	126	81	14	1	16	303	1	4.93	1.55	4.98
2	45	0	163	60	22.5827	70	0	115	77	8	0	17	245	0	4.1	0.54	3.92
2	45	0	163	54	20.3244	70	0	150	110	7	0	11	258	0	5.33	0.68	4.06
1	46	0	166	61	22.1367	70	0	108	70	25	2	30	256	0	4.45	0.71	4.12
2	46	0	160	54	21.0938	70	0	131	80	13	0	19	270	0	2.6	1.26	5.94
2	46	0	164	55	20.4491	70	0	124	78	12	0	18	287	1	4.7	0.62	5.05
2	47	0	155	50	20.8117	70	0	143	88	11	0	18	300	1	4.81	0.57	4.45
2	47	0	155	44	18.3143	70	0	110	64	9	0	15	307	1	4.72	0.81	5.21
2	48	0	161	52.9	20.4082	70	0	120	80	9	0	10	254	0	4.46	1.3	4.7
2	48	0	153	50	21.3593	70	0	144	97	10	0	14	288	1	4.56	0.7	4.43
2	48	0	163	51	19.1953	70	0	100	60	8	0	15	347	2	4.99	0.95	4.92
2	49	0	162	54	20.5761	70	0	119	74	12	0	14	222	0	4.85	0.54	4.36
2	49	0	155	55	22.8928	70	0	139	87	8	0	12	311	1	5.08	2.39	3.49
2	50	0	160	50	19.5312	70	0	119	79	15	1	20	201	0	5.05	1.66	5.93
2	50	0	160	56	21.875	70	0	130	88	14	1	16	288	1	4.98	0.33	3.19
2	51	0	160	49	19.1406	70	0	110	68	14	1	17	237	0	5.05	1.03	6.12
2	51	0	158	45	18.026	70	0	116	76	33	3	34	196	0	4.24	0.98	5.52
2	52	0	160	54	21.0938	70	0	146	94	12	0	15	319	1	2.345	0.56	5.98
2	52	0	168	54	19.1327	70	0	133	89	15	1	13	169	0	4.74	0.75	3.94
2	52	0	161	51	19.6752	70	0	90	60	20	2	24	349	2	5.25	0.59	4.71
2	53	0	162	47	17.9089	70	0	149	75	13	0	16	240	0	4.32	0.53	3.72
1	54	0	172	60	20.2812	70	0	116	70	20	2	21	306	1	2.16	0.51	3.88
1	54	0	173	67.5	22.5534	70	0	119	68	75	3	79	393	2	4.96	1.8	5.05
2	54	0	157	51	20.6905	70	0	136	78	10	0	17	261	0	5.31	1.74	5.22
2	54	0	158	52	20.83	70	0	146	80	11	0	14	266	0	4.52	1.47	5.06
2	54	0	160	56	21.875	70	0	142	84	23	2	23	324	1	4.99	0.65	6.61
1	59	0	166	50	18.1449	70	0	95	58	18	1	19	276	0	5.11	0.95	4.89
1	59	0	168	53.8	19.0618	70	0	112	65	16	1	22	308	1	4.8	1.6	5.11
2	34	0	158	40	16.0231	70.5	0	97	64	13	0	17	228	0	1.615	1.18	4.59
1	24	0	172	70	23.6614	71	0	125	77	35	3	26	351	2	2.18	0.55	4.7
1	25	0	174	60	19.8177	71	0	120	74	12	0	16	401	3	2.22	0.74	4.68
1	25	0	178	61	19.2526	71	0	95	59	14	1	15	386	2	2.19	1.93	4.34
1	28	1	158	50	20.0288	71	0	128	73	9	0	11	256	0	2.57	1.07	3.98
2	29	0	162	50	19.052	71	0	106	72	9	0	14	200	0	2.375	0.49	3.15
1	30	1	160	50	19.5312	71	0	132	67	19	1	21	317	1	2.38	0.74	4.21
2	30	0	161	58	22.3757	71	0	121	74	7	0	12	196	0	2.285	1.05	3.96
1	31	0	175	60	19.5918	71	0	135	73	13	0	18	326	1	2.18	2.09	4.29
2	33	0	163	54	20.3244	71	0	109	65	11	0	17	302	1	2.49	1.03	3.82
2	34	0	164	53	19.7055	71	0	93	62	10	0	13	297	1	2.44	0.95	5.57
2	35	0	165	60	22.0386	71	0	98	62	12	0	14	225	0	2.49	0.7	3.16
2	35	0	165	59	21.6713	71	0	111	68	10	0	18	393	2	2.225	0.38	4.89
2	37	0	160	57	22.2656	71	0	95	61	12	0	14	138	0	2.245	1.22	4.42
2	37	0	153	60	25.6312	71	0	115	70	12	0	14	340	2	2.385	0.82	3.93
1	39	0	172	53	17.9151	71	0	111	65	10	0	18	235	0	2.355	0.62	3.16
2	39	0	164	52	19.3337	71	0	93	56	12	0	13	174	0	2.34	0.65	3.94
2	39	0	155	51	21.2279	71	0	106	74	13	0	26	286	1	5.03	0.97	4.32
2	39	0	156	50	20.5457	71	0	123	76	9	0	12	313	1	4.88	1.46	4.87
2	40	0	160	52	20.3125	71	0	135	90	27	2	24	262	0	5.06	0.97	3.31
2	40	0	161	51	19.6752	71	0	100	66	24	2	26	341	2	2.31	0.47	5.66
2	41	0	163	55	20.7008	71	0	113	63	10	0	14	264	0	2.33	0.54	3.97
1	42	0	172	54	18.2531	71	0	130	84	95	3	58	234	0	4.88	0.66	3.3
2	46	0	160	60	23.4375	71	0	128	74	10	0	10	291	1	4.88	0.49	4.05
2	46	0	165	60	22.0386	71	0	125	82	14	1	13	232	0	4.41	1.03	4.88
2	47	0	160	60	23.4375	71	0	112	72	18	1	18	249	0	2.7	1.13	5.1
2	49	0	155	52.8	21.9771	71	0	124	71	14	1	12	179	0	7.56	1.3	5.12
2	49	0	152	46	19.91	71	0	106	61	19	1	23	210	0	4.1	0.93	4.39
2	49	0	152	47.3	20.4726	71	0	133	80	22	2	33	312	1	5.25	1.14	4.95
2	52	0	162	56	21.3382	71	0	113	80	11	0	17	213	0	5.08	0.71	4.52
2	53	1	155	54	22.4766	71	0	131	75	20	2	17	387	2	5.2	2.16	4.87
2	54	0	161	56	21.6041	71	0	124	78	19	1	18	251	0	4.43	0.46	4.07
1	57	0	170	57	19.7232	71	0	116	62	14	1	20	415	3	4.49	0.83	4.68
2	31	0	164	53	19.7055	71.5	0	93	60	6	0	10	197	0	2.045	0.67	3.46
2	47	0	163	51	19.1953	71.5	0	146	93	15	1	14	311	1	2.45	1.31	5.58
1	22	0	178	62.3	19.6629	72	0	122	69	12	0	15	334	1	1.9	0.59	3.09
1	23	0	182	63	19.0194	72	0	94	52	22	2	20	331	1	2.17	0.77	4.33
1	25	0	173	62.2	20.7825	72	0	135	66	19	1	19	362	2	2.355	0.8	3.66
1	26	0	175	62	20.2449	72	0	118	70	15	1	22	359	2	2.16	0.92	4.13
1	26	0	176	67	21.6296	72	0	146	75	48	3	34	333	1	2.305	0.46	3.53
1	27	1	167	60	21.5139	72	0	116	75	10	0	20	322	1	2.44	1.11	3.59
1	27	0	175	54	17.6327	72	0	109	64	15	1	18	249	0	1.99	0.54	3.87
1	28	0	183	66	19.708	72	0	127	78	14	1	15	353	2	2.24	0.92	3.23
1	28	0	182	65	19.6232	72	0	128	64	21	2	24	249	0	1.88	0.91	3.55
2	28	0	168	60	21.2585	72	0	132	61	83	3	48	262	0	2.395	0.58	4.58
2	29	0	155	44.5	18.5224	72	0	106	65	9	0	15	241	0	4.29	1.45	4.07
1	30	0	168	52.8	18.7075	72	0	90	58	16	1	20	291	1	2.395	0.66	4.24
1	32	0	170	62	21.4533	72	0	111	73	16	1	19	296	1	2.15	0.58	4.78
1	32	0	168	51	18.0697	72	0	105	59	35	3	23	366	2	2.54	1.09	4.32
2	32	0	160	50	19.5312	72	0	94	57	8	0	15	285	1	2.245	0.76	4.21
2	33	0	160	53	20.7031	72	0	107	45	16	1	21	259	0	4.69	0.63	3.08
1	34	0	170	59	20.4152	72	0	107	65	10	0	14	354	2	2.44	0.72	3.63
2	34	0	170	55	19.0311	72	0	111	60	6	0	12	155	0	2.605	1.48	5.36
2	34	0	160	52.5	20.5078	72	0	106	75	15	1	20	196	0	2.03	1.42	4.49
1	35	0	175	65	21.2245	72	0	127	70	11	0	18	358	2	2.315	1.07	4.17
1	35	0	175	65.9	21.5184	72	0	131	80	13	0	19	404	3	2.365	0.97	4.17
2	35	0	160	55	21.4844	72	0	97	56	10	0	15	251	0	2.075	0.53	3.58
2	35	0	163	52	19.5717	72	0	104	66	12	0	15	256	0	2.625	1.09	5.46
2	36	0	160	48	18.75	72	0	97	66	13	0	21	261	0	2.035	0.62	3.45
2	36	1	158	52	20.83	72	0	114	78	25	2	20	199	0	2.395	0.95	4.94
2	37	0	161	60	23.1473	72	0	111	58	27	2	19	321	1	5.45	0.76	5
1	38	0	168	59	20.9042	72	0	109	67	10	0	14	328	1	4.56	0.75	3.88
1	38	0	175	59.4	19.3959	72	0	114	74	12	0	19	437	3	2.28	1.11	4.65
2	38	0	165	54	19.8347	72	0	136	69	14	1	17	202	0	4.65	0.93	4.19
2	39	0	162	47	17.9089	72	0	119	63	13	0	15	243	0	2.08	0.58	3.87
2	39	0	164	56	20.8209	72	0	134	86	11	0	17	310	1	2.435	0.8	5.34
2	39	0	165	54	19.8347	72	0	113	69	14	1	17	190	0	4.37	0.72	3.94
1	40	0	170	56	19.3772	72	0	127	78	13	0	16	219	0	4.22	0.64	4.36
1	40	0	175	57.5	18.7755	72	0	111	69	18	1	17	337	1	5.46	0.63	4.36
2	40	0	155	53	22.0604	72	0	105	73	12	0	15	309	1	5.17	0.6	4.69
2	40	0	163	54	20.3244	72	0	114	80	18	1	14	237	0	2.26	0.45	2.9
2	40	0	162	56	21.3382	72	0	97	59	29	2	35	274	0	4.78	1.65	4.43
2	41	0	162	57.5	21.9098	72	0	121	71	8	0	15	207	0	4.53	0.41	3.23
2	41	0	162	51.5	19.6235	72	0	135	91	11	0	14	220	0	2.575	0.71	4.39
2	41	0	160	52	20.3125	72	0	107	73	13	0	16	234	0	4.55	0.61	4.47
2	41	0	162	58	22.1003	72	0	104	68	15	1	20	239	0	2.46	0.8	5.06
2	42	0	162	55	20.9572	72	0	114	65	9	0	13	231	0	2.555	1.1	3.91
2	42	0	156	50	20.5457	72	0	111	72	9	0	15	256	0	4.82	0.93	4.32
2	43	0	162	51.8	19.7378	72	0	145	69	10	0	15	213	0	2.27	0.94	4.13
2	43	1	163	65	24.4646	72	0	137	77	19	1	23	213	0	2.125	1.03	4.6
1	44	0	166	60	21.7738	72	0	102	73	24	2	18	270	0	2.695	1.18	5.01
2	44	0	160	55.7	21.7578	72	0	106	68	9	0	11	177	0	5.21	0.88	3.91
2	44	0	160	54	21.0938	72	0	104	60	13	0	16	225	0	4.38	0.88	3.82
2	44	0	152	50	21.6413	72	0	102	60	11	0	17	284	1	5.06	0.45	5.2
2	44	0	167	58	20.7967	72	0	115	57	7	0	13	297	1	2.335	0.72	3.43
2	44	0	158	55	22.0317	72	0	124	81	25	2	23	231	0	4.64	0.49	5.08
2	45	0	160	57	22.2656	72	0	141	92	12	0	15	295	1	5.32	1.35	4.23
2	46	0	160	52.9	20.6641	72	0	107	68	13	0	15	210	0	4.85	0.93	5.59
2	47	0	160	51	19.9219	72	0	97	55	12	0	14	271	0	4.62	0.97	5.72
2	47	1	157	51.2	20.7716	72	0	115	68	11	0	14	271	0	3.025	1.91	4
2	47	0	158	50	20.0288	72	0	114	67	18	1	20	232	0	2.445	0.69	5.66
1	48	0	176	60	19.3698	72	0	102	69	15	1	17	332	1	2.26	1.19	4.75
2	48	1	156	46	18.902	72	0	102	60	15	1	18	278	0	2.76	2.63	5.37
2	49	0	160	60	23.4375	72	0	114	67	7	0	13	229	0	2.53	1.26	4.88
2	49	0	165	55	20.202	72	0	121	81	12	0	17	357	2	2.18	0.61	5.4
2	50	0	161	56.5	21.797	72	0	121	61	10	0	14	242	0	4.83	0.59	4.82
2	52	0	157	53	21.5019	72	0	100	64	23	2	23	293	1	4.7	1.23	4.87
2	53	0	158	54	21.6311	72	0	126	71	13	0	20	376	2	4.84	1.13	4.4
2	53	0	163	55	20.7008	72	0	113	63	15	1	13	202	0	5.28	0.8	4.92
2	54	0	160	54	21.0938	72	0	120	74	10	0	18	249	0	2.385	1.88	4.66
2	54	1	160	60	23.4375	72	0	133	79	18	1	17	406	3	5.39	0.88	4.54
2	54	1	153	53	22.6409	72	0	144	94	25	2	18	286	1	6.59	2.16	5.92
2	54	1	151	44.9	19.6921	72	0	170	79	24	2	24	372	2	4.47	3.89	5.18
1	55	0	168	56	19.8413	72	0	103	66	11	0	15	302	1	4.52	1.63	4.82
1	27	0	183	67.1	20.0364	72.5	0	111	72	16	1	15	304	1	2.205	0.78	4.27
1	28	0	181	66	20.1459	72.5	0	115	64	15	1	16	297	1	2.205	0.73	3.62
1	40	0	166	67	24.3141	72.5	0	122	81	36	3	26	370	2	5.27	0.79	4.02
1	44	0	168	54	19.1327	72.5	0	102	61	31	3	19	352	2	4.38	0.9	5.11
2	23	0	160	55	21.4844	73	0	104	61	45	3	41	325	1	2.02	0.49	4.78
1	25	0	175	63	20.5714	73	0	120	66	10	0	16	308	1	2.195	0.51	4.34
1	26	0	173	55	18.3768	73	0	106	68	21	2	34	267	0	2.22	1.01	3.08
1	26	0	175	60	19.5918	73	0	133	79	24	2	19	373	2	2.44	0.66	3.54
1	26	0	173	58	19.3792	73	0	115	62	28	2	25	447	3	2.18	0.79	3.83
1	27	0	180	65	20.0617	73	0	128	77	25	2	20	332	1	2.495	1.25	4.33
1	28	1	180	76	23.4568	73	0	128	70	66	3	30	377	2	2.545	2.13	6.79
2	28	1	158	60	24.0346	73	0	121	62	10	0	16	232	0	2.46	0.38	3.81
1	30	0	180	61	18.8272	73	0	132	81	62	3	26	374	2	2.32	0.72	3.35
1	32	0	168	56	19.8413	73	0	107	73	16	1	15	309	1	2.345	0.7	3.15
2	33	0	168	57	20.1956	73	0	108	57	7	0	12	278	0	2.475	0.61	3.65
1	34	0	173	62	20.7157	73	0	126	76	16	1	16	312	1	2.14	0.55	3.25
2	34	0	155	55	22.8928	73	0	106	72	8	0	16	411	3	2.305	0.93	3.66
1	35	0	173	67	22.3863	73	0	122	76	13	0	19	271	0	2.575	1.26	5.54
2	35	0	158	55	22.0317	73	0	159	108	13	0	18	217	0	2.325	2.51	6.89
2	35	0	172	68	22.9854	73	0	156	104	8	0	13	290	1	2.69	1.49	4.64
2	35	0	160	47	18.3594	73	0	105	65	16	1	18	523	3	2.045	0.82	3.82
1	36	0	168	50	17.7154	73	0	123	69	11	0	16	316	1	2.44	2.03	5.6
1	36	0	170	57.7	19.9654	73	0	143	85	19	1	21	271	0	2.125	0.71	4.23
1	36	0	175	55	17.9592	73	0	148	75	16	1	17	310	1	2.505	1.06	4.77
1	36	0	163	52	19.5717	73	0	111	62	20	2	18	316	1	2.22	0.95	4.24
2	36	0	160	51	19.9219	73	0	107	63	11	0	13	113	0	2.07	1.03	3.84
2	36	0	160	54	21.0938	73	0	115	67	13	0	17	233	0	4.65	1.21	4.96
2	36	0	158	51	20.4294	73	0	90	63	12	0	17	276	0	2.365	1.03	5.35
2	36	0	165	54	19.8347	73	0	93	62	15	1	16	238	0	2.335	1.31	5.33
2	37	0	167	61	21.8724	73	0	110	67	8	0	12	249	0	2.205	0.54	4.12
2	37	0	164	60	22.3081	73	0	100	64	28	2	24	261	0	2.485	0.92	4.31
1	38	1	173	62	20.7157	73	0	120	68	25	2	18	391	2	2.335	1.32	4.9
2	38	0	160	56	21.875	73	0	103	66	12	0	15	213	0	2.035	2.41	3.55
2	38	0	160	52	20.3125	73	0	115	68	22	2	22	225	0	6.15	1.67	4
1	39	0	168	54	19.1327	73	0	103	66	16	1	18	262	0	2.23	0.81	4.75
2	39	0	158	53	21.2306	73	0	111	71	10	0	14	226	0	2.06	1.25	3.29
2	39	0	157	56	22.719	73	0	117	74	13	0	17	268	0	4.61	0.55	4.73
2	39	0	162	56	21.3382	73	0	102	60	14	1	17	231	0	2.25	0.68	4.14
2	39	1	167	63	22.5896	73	0	128	83	27	2	19	283	1	2.255	1.05	4.81
1	40	0	165	50	18.3655	73	0	104	58	25	2	21	359	2	2.385	1.7	4.03
2	40	0	150	51	22.6667	73	0	97	61	11	0	17	225	0	4.87	0.43	4.79
2	40	0	158	53	21.2306	73	0	131	85	10	0	14	300	1	5.02	1.06	4.14
1	41	0	170	55	19.0311	73	0	133	68	13	0	15	189	0	4.56	0.54	3.35
2	41	0	155	55	22.8928	73	0	114	79	13	0	18	292	1	2.375	1.08	5.91
1	43	0	170	65	22.4913	73	0	150	92	20	2	24	284	1	5.07	0.91	4.25
1	43	1	170	60	20.7612	73	0	200	117	68	3	40	403	3	2.695	1.45	5.73
2	43	1	158	64	25.6369	73	0	112	67	18	1	16	250	0	2.445	1.42	5.55
2	44	0	165	60	22.0386	73	0	128	78	9	0	13	255	0	2.255	0.77	4.16
2	44	0	162	60	22.8624	73	0	103	71	19	1	15	240	0	4.99	0.93	4.46
2	46	0	162	55	20.9572	73	0	110	70	11	0	15	228	0	4.8	0.91	5.28
2	46	0	160	60	23.4375	73	0	126	88	12	0	17	260	0	4.75	1.21	4.81
2	46	0	161	50	19.2894	73	0	112	76	14	1	13	213	0	5.1	1.4	5.22
2	46	0	161	51	19.6752	73	0	96	64	15	1	16	246	0	4.4	0.61	5.41
1	47	0	175	60	19.5918	73	0	129	91	21	2	26	308	1	5.31	1.06	4.61
1	47	1	168	76	26.9274	73	0	124	79	25	2	19	354	2	5.39	0.91	4.53
2	47	0	160	62	24.2188	73	0	119	72	14	1	16	229	0	2.26	0.69	4.38
2	47	0	165	65	23.8751	73	0	129	82	17	1	19	265	0	4.85	0.55	4.13
1	48	0	165	54	19.8347	73	0	127	72	31	3	32	443	3	5.92	2.42	6
2	49	0	150	47	20.8889	73	0	136	70	10	0	18	241	0	4.86	0.33	4.67
2	49	0	150	50	22.2222	73	0	144	73	38	3	17	273	0	5.55	1.2	4.84
2	50	0	159	59	23.3377	73	0	110	64	13	0	17	332	1	4.71	1.15	6.95
2	51	0	158	53	21.2306	73	0	134	79	13	0	20	180	0	4.45	1.06	6.01
2	51	0	165	58	21.3039	73	0	124	76	13	0	19	266	0	4.73	2.58	4.54
1	52	0	165	52.5	19.2837	73	0	105	68	11	0	13	341	2	6.56	0.53	3.72
1	52	0	178	58	18.3058	73	0	120	78	14	1	23	358	2	2.185	0.76	3.99
2	52	1	153	46	19.6506	73	0	108	51	22	2	21	236	0	4.5	2.66	6.87
2	53	1	160	50	19.5312	73	0	118	73	8	0	16	253	0	3.94	1.25	5.7
2	53	0	160	50	19.5312	73	0	120	70	16	1	22	216	0	5.09	0.55	5
2	53	1	167	59	21.1553	73	0	110	65	14	1	19	249	0	4.8	1.7	5.34
1	55	0	175	59	19.2653	73	0	127	80	18	1	21	572	3	2.435	0.9	5.47
1	56	0	168	55	19.487	73	0	140	89	12	0	18	355	2	2.59	0.66	4.8
2	58	0	162	57	21.7193	73	0	122	76	14	1	18	243	0	4.41	1.41	5.56
1	29	0	169	56	19.6072	73.5	0	128	85	12	0	13	341	2	2.38	1.49	4.26
1	59	0	160	57.5	22.4609	73.5	0	148	81	13	0	22	326	1	5.3	1.17	5.76
1	22	0	172	60	20.2812	74	0	115	69	23	2	22	348	2	2.065	1.13	4.29
1	25	0	166	62	22.4996	74	0	124	71	14	1	18	366	2	2.325	0.81	4.46
1	25	0	175	61	19.9184	74	0	125	80	21	2	21	359	2	2.445	2.46	4.78
2	27	0	170	67	23.1834	74	0	102	68	7	0	14	238	0	2.67	0.45	3.62
1	28	0	181	75	22.8931	74	0	129	67	10	0	13	313	1	2.415	0.77	4.33
1	28	0	173	65	21.7181	74	0	132	64	15	1	18	346	2	2.295	0.44	4.09
1	28	0	183	68	20.3052	74	0	115	61	22	2	20	338	2	2.455	1.04	3.39
1	28	0	171	60	20.5191	74	0	128	70	54	3	22	417	3	2.535	0.71	3.76
2	28	0	163	53	19.9481	74	0	116	70	9	0	14	345	2	4.78	0.91	4.24
2	28	0	160	67	26.1719	74	0	117	73	31	3	20	352	2	2.345	0.88	4.89
1	29	0	178	68	21.4619	74	0	130	75	17	1	23	427	3	2.24	1.13	5.22
1	29	0	168	58	20.5499	74	0	121	76	27	2	20	323	1	2	1.6	5.7
2	29	0	165	62.5	22.9568	74	0	112	65	9	0	11	241	0	2.345	0.81	4.06
2	29	0	165	51	18.7328	74	0	130	73	30	3	29	225	0	2.395	0.89	3.43
1	30	1	178	65	20.5151	74	0	152	89	19	1	14	371	2	2.17	0.64	3.68
2	30	0	168	52	18.424	74	0	126	72	10	0	15	229	0	4.21	1.07	4.8
1	31	0	170	60	20.7612	74	0	116	74	18	1	18	175	0	2.385	0.89	4.2
1	31	0	172	64	21.6333	74	0	113	71	16	1	17	314	1	2.275	0.67	4.12
1	31	0	173	62.5	20.8828	74	0	111	70	28	2	28	414	3	2.64	1.21	4.43
1	31	0	181	61	18.6197	74	0	152	84	59	3	27	378	2	4.72	0.68	3.64
2	31	0	160	47	18.3594	74	0	117	71	13	0	15	241	0	2.31	1.19	3.74
1	32	0	170	62	21.4533	74	0	91	60	22	2	16	324	1	2.105	0.41	3.04
1	32	0	173	61	20.3816	74	0	106	68	24	2	22	347	2	2.075	0.6	3.46
1	33	0	168	54	19.1327	74	0	117	60	8	0	14	268	0	2.265	0.85	3.67
1	34	0	177	67.3	21.4817	74	0	135	83	15	1	19	335	1	2.385	0.75	4.34
2	34	1	160	55	21.4844	74	0	110	71	12	0	14	182	0	2.195	0.61	3.38
1	35	0	176	65	20.984	74	0	121	72	17	1	19	333	1	2.505	1.18	3.89
1	35	0	170	56	19.3772	74	0	96	60	17	1	16	343	2	2.155	0.86	4.67
2	35	0	165	60	22.0386	74	0	115	69	10	0	13	276	0	2.32	0.85	4.52
2	36	0	172	53	17.9151	74	0	132	97	11	0	18	394	2	2.66	1.34	5.17
2	36	0	160	54	21.0938	74	0	99	57	14	1	19	293	1	2.26	0.69	4.1
2	36	0	158	50	20.0288	74	0	96	62	27	2	55	170	0	2.32	0.95	4.22
2	36	0	167	65	23.3067	74	0	130	80	21	2	17	277	0	5.15	0.5	3.96
1	37	0	166	60	21.7738	74	0	114	72	12	0	17	316	1	2.285	0.74	5.05
1	37	0	165	62	22.7732	74	0	113	72	19	1	22	264	0	2.235	0.66	4.31
1	37	0	180	72	22.2222	74	0	126	80	26	2	22	292	1	2.44	0.79	4.3
2	37	0	170	62	21.4533	74	0	142	78	15	1	19	219	0	4.88	1.11	3.92
1	38	0	170	63	21.7993	74	0	115	73	11	0	16	296	1	2.265	0.69	4.03
1	38	0	168	60	21.2585	74	0	124	80	19	1	15	369	2	4.61	1.3	5.19
1	38	0	175	60	19.5918	74	0	126	65	24	2	17	355	2	4.97	0.8	4.18
2	38	0	170	70	24.2215	74	0	122	73	14	1	17	203	0	4.5	0.9	3.08
2	41	0	163	55	20.7008	74	0	122	77	9	0	16	253	0	4.85	0.95	4.16
1	42	0	165	60	22.0386	74	0	111	63	11	0	15	354	2	4.45	0.78	4.2
1	42	0	174	65	21.4692	74	0	134	80	14	1	15	291	1	4.73	1.26	3.63
2	43	0	160	55	21.4844	74	0	109	66	10	0	16	145	0	4.92	0.77	4.26
2	43	0	160	57.5	22.4609	74	0	106	72	8	0	13	203	0	2.255	1.45	5.18
2	43	0	163	54	20.3244	74	0	119	68	17	1	19	257	0	4.26	0.7	4.47
1	44	0	168	56	19.8413	74	0	132	84	12	0	15	304	1	5.61	0.73	4.76
1	44	0	172	62	20.9573	74	0	125	63	16	1	17	307	1	1.99	1.27	3.51
2	44	0	163	54	20.3244	74	0	105	62	10	0	15	179	0	5.14	0.54	3.96
2	44	0	159	53	20.9644	74	0	109	69	8	0	13	237	0	5.02	0.59	2.96
2	44	0	155	53	22.0604	74	0	117	75	12	0	17	274	0	2.385	1.05	4.4
2	44	0	155	52	21.6441	74	0	131	92	32	3	33	304	1	5.15	0.95	4.12
2	44	0	155	49	20.3954	74	0	119	74	32	3	31	312	1	2.45	1.44	5.1
2	45	0	155	47	19.563	74	0	104	63	19	1	20	221	0	2.47	0.8	4.2
2	45	0	155	51	21.2279	74	0	117	74	15	1	20	240	0	5.25	1.11	5.01
2	45	1	162	60	22.8624	74	0	130	90	34	3	32	304	1	5.41	0.99	6.34
1	46	1	160	54	21.0938	74	0	137	92	16	1	14	341	2	2.41	1.16	4.59
2	46	0	163	56	21.0772	74	0	129	77	10	0	16	242	0	5.6	0.58	4.11
2	46	1	160	55	21.4844	74	0	150	76	20	2	19	252	0	4.23	2.14	6.6
2	46	1	161	56	21.6041	74	0	125	80	27	2	21	269	0	2.655	1.3	4.07
1	47	0	160	54	21.0938	74	0	163	86	11	0	17	273	0	2.605	0.74	4.32
1	47	0	170	64.5	22.3183	74	0	105	62	17	1	20	301	1	5.17	1.37	5.08
1	47	0	169	62	21.7079	74	0	129	78	15	1	19	356	2	4.46	0.97	3.43
1	48	0	176	58	18.7242	74	0	136	88	18	1	17	407	3	4.61	2.08	5.06
2	48	0	160	52	20.3125	74	0	118	65	18	1	19	199	0	2.235	0.67	3.73
2	48	1	163	60	22.5827	74	0	112	66	15	1	16	263	0	2.33	0.8	3.95
1	49	0	160	51	19.9219	74	0	120	80	15	1	14	342	2	2.33	2.03	5.3
2	49	0	160	56	21.875	74	0	130	80	11	0	16	205	0	5.29	0.96	5.16
2	49	0	163	55	20.7008	74	0	105	74	17	1	15	259	0	4.37	0.94	4.71
1	50	1	160	63	24.6094	74	0	121	75	15	1	17	214	0	2.215	1.71	4.17
1	50	0	168	60	21.2585	74	0	149	86	19	1	18	292	1	4.95	1.06	4.54
2	50	0	160	62	24.2188	74	0	127	74	12	0	14	225	0	2.16	0.71	3.34
2	50	0	155	50	20.8117	74	0	110	60	24	2	23	224	0	5.33	1.36	5.52
2	51	0	163	58	21.83	74	0	100	64	10	0	16	215	0	4.61	0.43	3.07
1	52	0	171	59	20.1771	74	0	117	71	20	2	20	278	0	4.27	0.91	4.82
2	52	0	156	51	20.9566	74	0	114	78	9	0	16	232	0	5.28	1.02	5.03
2	52	1	162	56	21.3382	74	0	107	64	26	2	23	235	0	4.92	1.32	5.68
2	52	1	160	55	21.4844	74	0	110	59	39	3	30	397	3	4.81	11.1	6.74
2	53	0	165	58	21.3039	74	0	96	65	13	0	17	196	0	4.53	0.94	4.7
2	53	0	160	50	19.5312	74	0	125	74	13	0	15	259	0	5.8	1.07	4.51
2	53	0	158	50	20.0288	74	0	123	71	18	1	20	155	0	5.15	0.41	4.49
2	54	0	155	55	22.8928	74	0	136	90	13	0	21	243	0	4.67	0.6	5.18
2	54	0	170	50	17.301	74	0	130	77	12	0	16	276	0	5.81	1.27	5.41
2	54	0	164	57	21.1927	74	0	107	57	11	0	15	324	1	4.66	1.22	5.98
1	55	0	172	54	18.2531	74	0	130	71	11	0	14	382	2	5.13	1.19	4.96
2	56	0	158	50	20.0288	74	0	122	66	17	1	25	287	1	4.95	1.09	4.35
2	32	0	158	52	20.83	74.5	0	113	63	11	0	13	220	0	2.25	0.73	3.44
1	41	0	170	60	20.7612	74.5	0	136	77	23	2	20	251	0	2.4	1.08	4.07
2	49	0	154	53	22.3478	74.5	0	151	82	21	2	18	321	1	4.81	0.72	4.71
2	50	0	163	62	23.3355	74.5	0	132	86	20	2	24	271	0	4.85	2.04	4.03
2	41	0	160	59	23.0469	74.8	0	122	67	30	3	30	288	1	2.76	1.08	4.39
1	21	1	172	66	22.3094	75	0	135	62	40	3	22	510	3	2.195	1.3	4.35
2	25	0	160	57.5	22.4609	75	0	104	68	11	0	13	284	1	2.22	1.06	6.07
1	26	0	178	63	19.8839	75	0	155	77	13	0	16	414	3	2.34	0.85	4.55
1	26	0	173	60	20.0474	75	0	120	72	17	1	12	345	2	2.72	1.11	4.63
1	26	0	173	59	19.7133	75	0	110	70	16	1	20	413	3	2.14	0.76	3.95
1	27	0	172	75	25.3515	75	0	117	68	12	0	17	344	2	2.17	0.61	5.66
1	27	0	172	63	21.2953	75	0	127	76	25	2	30	353	2	2.28	1.25	3.8
1	28	0	170	57	19.7232	75	0	109	65	13	0	15	381	2	2.01	0.88	3.44
1	28	0	175	68	22.2041	75	0	125	71	10	0	15	407	3	2.455	1.3	3.58
1	28	1	163	59	22.2063	75	0	119	78	15	1	13	313	1	2.165	1.58	4.67
2	29	0	170	58	20.0692	75	0	110	65	11	0	13	268	0	2.425	0.45	4.84
2	29	0	162	52	19.8141	75	0	104	67	10	0	17	278	0	2.415	0.79	4.26
2	29	0	160	56	21.875	75	0	105	73	19	1	16	208	0	1.965	1.01	3.4
1	30	0	172	60	20.2812	75	0	168	87	11	0	16	295	1	2.23	0.69	4.03
1	30	0	174	62	20.4783	75	0	121	67	17	1	19	307	1	2.33	0.68	5.87
2	30	0	158	52	20.83	75	0	106	64	13	0	13	176	0	2.315	0.81	3.53
1	31	0	175	69	22.5306	75	0	122	78	12	0	16	311	1	2.31	0.84	4.98
1	31	0	171	57.5	19.6642	75	0	119	74	16	1	38	412	3	5.02	1.09	4.02
2	31	0	160	57	22.2656	75	0	112	72	12	0	12	227	0	2.33	0.7	3.23
2	31	0	167	58	20.7967	75	0	108	67	13	0	15	330	1	2.005	1.18	2.98
2	31	0	161	52	20.061	75	0	111	69	17	1	15	210	0	2.32	0.52	4.59
1	32	0	173	65	21.7181	75	0	117	69	12	0	18	317	1	2.55	4.21	4.14
1	32	0	178	72	22.7244	75	0	118	78	14	1	16	346	2	2.32	0.79	3.97
2	32	0	165	60	22.0386	75	0	105	56	14	1	16	279	0	2.53	0.9	4.74
2	33	0	157	54	21.9076	75	0	87	70	7	0	12	203	0	2.27	0.67	4.08
2	33	0	172	64	21.6333	75	0	119	73	14	1	18	296	1	2.445	0.7	3.19
1	34	0	178	62	19.5682	75	0	121	78	15	1	19	312	1	2.21	0.93	4.4
1	34	0	170	60.5	20.9343	75	0	111	97	20	2	32	254	0	2.395	0.87	5.06
2	34	1	154	54	22.7694	75	0	136	85	12	0	18	235	0	2.335	1.21	4.51
2	35	0	172	64.5	21.8023	75	0	109	73	14	1	14	247	0	2.27	1.39	4.78
1	36	1	168	60	21.2585	75	0	109	64	11	0	15	317	1	2.28	0.55	4.06
1	36	0	170	55	19.0311	75	0	108	71	20	2	23	308	1	2.32	1.07	4.36
2	36	0	160	51	19.9219	75	0	131	82	11	0	15	237	0	4.76	0.73	4.74
2	36	0	158	75	30.0433	75	0	113	66	8	0	13	269	0	2.13	0.39	3.11
2	36	0	162	58	22.1003	75	0	132	58	35	3	24	305	1	2.39	1.29	4.96
1	37	0	175	64	20.898	75	0	122	73	12	0	14	346	2	2.27	1.79	4.83
1	37	0	166	61	22.1367	75	0	120	78	19	1	19	217	0	2.975	0.96	4.95
1	37	0	174	65	21.4692	75	0	132	76	14	1	16	228	0	2.525	1.62	3.26
1	37	0	160	50	19.5312	75	0	109	68	17	1	21	266	0	2.155	1.17	4.47
2	37	0	155	51	21.2279	75	0	102	64	11	0	14	242	0	2.18	1.03	3.75
2	37	0	165	57.4	21.0836	75	0	120	68	13	0	32	352	2	4.9	0.66	5.62
2	37	0	168	60	21.2585	75	0	114	68	18	1	21	374	2	2.38	0.9	4.72
1	38	0	168	61	21.6128	75	0	118	71	37	3	25	331	1	4.98	0.85	4.81
2	38	0	162	52	19.8141	75	0	107	55	10	0	16	252	0	4.56	1.5	5.41
2	38	0	160	60	23.4375	75	0	102	60	14	1	16	260	0	4.81	0.95	4.61
2	39	0	168	62	21.9671	75	0	119	71	12	0	18	249	0	2.34	1.26	5
2	39	0	163	57	21.4536	75	0	118	87	11	0	14	281	1	2.45	0.99	4.13
2	39	0	159	53	20.9644	75	0	118	70	17	1	18	295	1	3.94	1.68	4.91
1	40	0	164	56	20.8209	75	0	106	67	14	1	15	220	0	2.725	0.79	4.43
2	40	0	168	64	22.6757	75	0	116	77	9	0	15	217	0	4.85	0.57	4.74
2	40	0	161	59	22.7615	75	0	131	68	11	0	15	237	0	2.345	0.83	4.7
2	40	0	157	52	21.0962	75	0	119	81	20	2	19	317	1	5.64	2.61	5.67
1	41	0	172	67.5	22.8164	75	0	117	63	13	0	17	356	2	4.94	0.66	4.64
1	41	0	168	62	21.9671	75	0	107	66	21	2	22	299	1	4.56	1.75	5.81
2	41	0	160	55	21.4844	75	0	105	56	16	1	17	253	0	4.91	0.73	4.42
2	41	1	158	50	20.0288	75	0	115	61	16	1	16	222	0	2.19	1.86	3.72
2	41	1	160	62	24.2188	75	0	125	71	17	1	18	263	0	2.52	1.75	3.18
1	42	0	168	60	21.2585	75	0	138	79	13	0	15	207	0	4.7	0.8	3.55
1	42	0	165	59.1	21.708	75	0	125	60	20	2	20	305	1	4.66	0.69	5.07
2	42	1	160	57	22.2656	75	0	130	70	20	2	18	307	1	4.8	1.47	3.99
2	44	0	163	60	22.5827	75	0	122	76	11	0	17	186	0	2.295	1.17	5.16
2	44	0	169	53	18.5568	75	0	128	69	10	0	14	273	0	2.53	0.76	4.52
2	44	0	155	55	22.8928	75	0	109	66	14	1	16	259	0	4.67	1.34	4.93
2	44	1	163	60	22.5827	75	0	154	96	19	1	19	305	1	5.64	1.98	4.26
2	44	0	158	60	24.0346	75	0	109	66	21	2	18	312	1	5.11	0.84	5.85
1	45	0	174	63	20.8086	75	0	136	87	33	3	21	277	0	2.23	1.12	4.05
2	45	0	168	65	23.03	75	0	130	83	10	0	13	183	0	4.4	0.95	4.37
2	46	0	169	64	22.4082	75	0	145	85	9	0	15	238	0	4.58	1.43	5.06
2	46	0	153	48	20.5049	75	0	131	73	8	0	13	244	0	4.52	0.85	5.36
2	46	0	155	53	22.0604	75	0	150	89	20	2	16	211	0	4.84	0.82	4.71
2	47	0	164	57	21.1927	75	0	106	66	22	2	24	195	0	4.78	0.7	5.24
1	48	0	170	60	20.7612	75	0	111	64	43	3	19	271	0	4.6	0.75	4.03
2	48	0	156	58	23.833	75	0	139	90	10	0	16	207	0	5.01	1.29	4.55
2	48	0	150	53	23.5556	75	0	120	76	17	1	19	256	0	2.295	0.79	4.67
2	49	0	159	60	23.7332	75	0	125	76	10	0	18	256	0	1.995	0.71	4.21
1	50	0	180	62	19.1358	75	0	99	64	21	2	24	321	1	4.82	0.77	4.85
1	50	0	160	55	21.4844	75	0	113	69	34	3	23	300	1	4.6	0.97	4.17
2	50	0	158	54.6	21.8715	75	0	144	85	10	0	13	216	0	4.42	1.07	3.81
2	51	0	168	55	19.487	75	0	111	56	11	0	15	193	0	4.71	1.17	5.25
2	51	0	167	60	21.5139	75	0	133	81	22	2	22	260	0	4.41	0.72	4.76
2	52	0	163	59	22.2063	75	0	114	69	15	1	18	307	1	4.8	0.77	5.27
1	53	0	160	56.8	22.1875	75	0	122	77	12	0	19	234	0	5.28	1.09	5.2
2	54	0	160	57.9	22.6172	75	0	121	75	14	1	13	314	1	6.64	1.35	4.67
2	56	0	160	56	21.875	75	0	125	66	12	0	20	237	0	4.79	2.89	5.43
2	57	0	165	52	19.1001	75	0	132	73	10	0	14	266	0	4.98	1.16	4.01
2	36	0	160	53	20.7031	75.4	0	105	56	19	1	18	282	1	2.405	1.44	3.86
1	33	0	182	67	20.227	75.5	1	143	79	13	0	16	489	3	2.385	1.38	4.21
1	39	0	173	57.6	19.2455	75.5	1	115	68	13	0	15	332	1	4.47	1.07	3.9
2	42	0	168	63.7	22.5694	75.5	1	129	77	12	0	16	232	0	2.565	0.77	4.76
2	46	0	163	60	22.5827	75.5	1	123	78	7	0	12	295	1	2.465	0.93	4
2	46	1	156	53	21.7784	75.5	1	84	59	27	2	24	282	1	5.11	1.97	3.93
1	21	0	176	53	17.11	76	1	135	70	14	1	21	271	0	2.285	0.76	4.46
2	22	0	162	60	22.8624	76	1	117	67	13	0	20	280	0	2.185	0.82	5.36
2	22	0	165	63	23.1405	76	1	123	69	8	0	11	292	1	2.18	0.6	4.75
1	24	0	178	65	20.5151	76	1	99	71	19	1	16	290	1	2.435	0.76	4.79
1	25	0	175	58	18.9388	76	1	123	72	18	1	20	329	1	2.075	0.68	4.23
1	25	0	170	55	19.0311	76	1	132	80	27	2	24	313	1	2.255	1.5	3.64
1	25	1	178	65	20.5151	76	1	118	81	33	3	21	375	2	2.225	1.28	4.13
1	26	0	178	78	24.6181	76	1	126	78	12	0	15	378	2	2.175	1.46	4.7
1	27	0	173	60	20.0474	76	1	103	68	12	0	14	293	1	2.105	0.81	2.97
1	27	0	175	65	21.2245	76	1	124	74	14	1	15	347	2	2.14	0.8	3.29
1	27	1	164	61.3	22.7915	76	1	120	69	25	2	17	454	3	2.245	1.56	4.46
2	27	1	160	65	25.3906	76	1	115	64	43	3	27	243	0	2.735	0.57	2.83
1	28	0	178	65	20.5151	76	1	107	71	15	1	15	346	2	2.09	1.34	2.92
1	28	0	174	67	22.1297	76	1	137	64	37	3	27	292	1	2.23	0.86	3.27
1	29	0	173	60	20.0474	76	1	98	57	12	0	13	322	1	2.49	0.75	4.31
1	29	0	170	51	17.6471	76	1	123	76	18	1	21	311	1	2.225	1.95	5.03
1	29	0	170	55	19.0311	76	1	127	71	21	2	20	325	1	4.47	0.95	3.87
2	29	0	158	58	23.2335	76	1	122	75	12	0	18	259	0	2.41	0.62	4.26
1	30	0	171	58	19.8352	76	1	104	64	18	1	17	328	1	2.28	0.97	4.67
1	30	0	165	60	22.0386	76	1	137	81	33	3	28	385	2	1.995	1.01	4.45
1	31	0	176	65	20.984	76	1	123	72	10	0	13	322	1	2.47	1.33	3.92
1	31	0	173	59	19.7133	76	1	110	65	23	2	21	312	1	2.475	0.59	3.95
1	31	0	175	63	20.5714	76	1	120	77	53	3	42	325	1	2.525	1	4.39
1	32	0	170	59	20.4152	76	1	111	71	15	1	19	355	2	2.565	0.9	3.63
2	32	1	160	60	23.4375	76	1	110	78	12	0	15	323	1	4.93	1.39	5.82
2	32	0	165	60.9	22.3691	76	1	115	75	17	1	17	243	0	2.685	1.23	2.93
2	33	0	159	60	23.7332	76	1	119	73	13	0	16	343	2	2.195	0.63	4.52
2	33	1	162	60	22.8624	76	1	131	66	12	0	13	378	2	5.04	2.05	5.4
1	34	0	178	70	22.0932	76	1	108	62	12	0	16	263	0	2.3	0.79	3.18
1	35	0	168	59	20.9042	76	1	114	71	27	2	20	279	0	2.42	0.94	4.7
1	35	0	170	55	19.0311	76	1	116	78	31	3	21	358	2	2.16	1.08	5.03
2	35	0	160	55	21.4844	76	1	99	58	10	0	14	230	0	2.2	0.68	3.83
1	36	0	170	62	21.4533	76	1	115	74	14	1	14	407	3	2.415	1.03	3.07
1	36	0	170	66	22.8374	76	1	119	69	15	1	15	486	3	2.83	0.76	6.62
2	36	0	166	60	21.7738	76	1	105	59	9	0	15	271	0	2.1	0.66	4.92
2	36	0	161	53	20.4467	76	1	109	51	14	1	14	320	1	2.315	1.88	4.74
2	36	0	164	68	25.2826	76	1	121	78	33	3	25	281	1	2.37	1.63	5.55
1	37	0	175	60	19.5918	76	1	120	70	11	0	12	323	1	4.8	0.85	3.37
1	37	1	176	64	20.6612	76	1	108	66	19	1	19	313	1	2.445	1.34	4.91
1	37	0	170	60	20.7612	76	1	130	60	24	2	19	285	1	2.17	0.63	5
2	37	0	160	56	21.875	76	1	108	67	12	0	18	301	1	4.62	0.54	5.6
1	38	0	170	55	19.0311	76	1	127	85	15	1	18	381	2	2.195	0.99	3.75
1	38	1	178	78	24.6181	76	1	145	94	64	3	30	431	3	2.805	1.48	4.84
2	38	0	168	57.8	20.479	76	1	103	70	7	0	12	190	0	4.98	0.76	5.12
2	38	0	160	50	19.5312	76	1	95	75	12	0	17	243	0	2.33	0.68	5.43
2	38	0	155	56.5	23.5172	76	1	100	54	14	1	14	228	0	2.43	1.08	3.63
1	39	0	168	60	21.2585	76	1	125	71	10	0	17	439	3	4.75	0.94	4.57
1	39	0	170	63	21.7993	76	1	120	70	13	0	21	451	3	4.55	1.13	4.69
1	39	0	164	55	20.4491	76	1	114	71	14	1	16	303	1	4.82	0.55	4.98
1	39	0	165	57.5	21.1203	76	1	109	68	25	2	17	398	3	4.53	0.9	5.36
2	39	0	155	48	19.9792	76	1	114	72	12	0	16	186	0	4.7	0.47	4.47
2	39	0	159	58	22.9421	76	1	100	57	10	0	16	255	0	4.69	1.13	4.38
2	39	0	158	62	24.8358	76	1	118	75	18	1	19	224	0	4.59	1	4.79
2	39	0	160	60	23.4375	76	1	115	55	21	2	20	260	0	2.525	0.61	4.48
1	40	1	162	60	22.8624	76	1	116	73	20	2	20	413	3	4.14	1.64	5.48
1	40	0	168	62	21.9671	76	1	117	66	45	3	24	366	2	2.75	1.68	5.67
2	40	1	167	64	22.9481	76	1	133	78	11	0	15	217	0	5.33	2.38	4.61
2	40	1	160	60	23.4375	76	1	124	66	19	1	15	260	0	6.08	1.24	3.37
2	40	0	155	63	26.2227	76	1	168	102	19	1	20	348	2	4.73	1.56	6.08
2	40	1	155	58	24.1415	76	1	126	71	28	2	19	339	2	4.71	1.48	4.59
2	41	0	160	58	22.6562	76	1	115	73	12	0	14	188	0	4.87	0.98	4.29
1	42	0	166	57	20.6852	76	1	114	72	17	1	19	363	2	5.66	0.88	3.58
1	42	0	173	60	20.0474	76	1	143	73	14	1	15	397	3	4.82	1.26	4.41
2	42	0	158	55	22.0317	76	1	125	83	41	3	21	308	1	5.18	0.9	5.7
1	43	0	168	65	23.03	76	1	109	59	24	2	21	341	2	4.09	0.9	4.55
1	43	0	166	54.5	19.7779	76	1	129	81	32	3	25	276	0	4.39	1.29	4.88
2	43	0	172	69	23.3234	76	1	112	72	10	0	11	215	0	2.585	0.46	4.02
2	43	0	160	60	23.4375	76	1	119	81	12	0	13	265	0	5.48	0.86	5.87
2	43	1	157	58	23.5304	76	1	115	58	24	2	22	292	1	4.49	1.86	6.21
1	44	1	175	73	23.8367	76	1	140	90	22	2	20	492	3	4.29	1.62	4.73
2	44	0	165	60	22.0386	76	1	109	74	11	0	16	190	0	2.275	0.41	3.34
2	44	0	154	60	25.2994	76	1	121	68	12	0	14	238	0	5.02	1	3.15
2	44	0	164	60	22.3081	76	1	111	58	14	1	21	239	0	2.04	0.6	5.5
2	44	0	158	60	24.0346	76	1	126	80	15	1	16	329	1	4.77	0.79	3.75
1	45	0	170	60	20.7612	76	1	139	91	16	1	20	423	3	4.66	2.05	4.76
2	45	0	155	54	22.4766	76	1	134	80	16	1	22	228	0	4.47	1.33	3.97
2	45	0	165	60	22.0386	76	1	113	74	14	1	15	234	0	4.47	0.49	4.44
2	45	1	163.5	59	22.0707	76	1	120	68	18	1	22	191	0	4.81	0.9	4.94
2	45	0	152	58	25.1039	76	1	114	75	120	3	72	232	0	4.35	1.19	4.99
1	46	0	176	62	20.0155	76	1	143	80	15	1	15	291	1	4.28	0.46	4.46
1	46	0	163	49	18.4425	76	1	106	65	15	1	22	344	2	4.51	0.9	3.38
1	46	0	169	58.5	20.4825	76	1	123	86	30	3	34	339	2	4.75	1.65	4.5
2	46	1	160	56	21.875	76	1	147	85	12	0	19	233	0	4.66	2.22	5.18
2	47	0	165	56	20.5693	76	1	105	67	13	0	16	303	1	2.42	1.06	4.58
2	47	0	162	57	21.7193	76	1	112	64	16	1	19	290	1	4.79	0.65	5.61
1	48	0	170	60	20.7612	76	1	123	77	27	2	30	334	1	4.53	1.28	4.89
2	48	1	164	65.5	24.3531	76	1	107	66	13	0	15	323	1	4.9	1.88	6.14
2	48	0	157	55	22.3133	76	1	116	75	14	1	28	410	3	3.255	1.49	6.5
2	48	0	161	56.9	21.9513	76	1	130	70	22	2	25	168	0	1.98	2.92	4.53
2	48	0	158	54	21.6311	76	1	115	65	34	3	23	181	0	4.84	0.86	3.9
1	49	0	185	65	18.992	76	1	118	74	10	0	18	330	1	4.43	1.49	4.34
2	49	1	165	53	19.4674	76	1	161	87	9	0	17	234	0	2.505	1.53	3.97
2	49	0	170	60	20.7612	76	1	115	66	14	1	24	280	0	2.405	0.72	4.32
2	49	1	165	59	21.6713	76	1	129	86	19	1	18	323	1	2.31	0.95	5.98
1	50	0	170	70	24.2215	76	1	132	83	33	3	20	496	3	5.36	2.1	6.44
1	51	0	171	60	20.5191	76	1	116	69	14	1	16	297	1	3.87	0.54	5.14
1	51	1	176	61	19.6927	76	1	111	62	14	1	20	366	2	4.04	0.57	4.64
1	51	0	175	67	21.8776	76	1	136	67	21	2	26	344	2	4.69	0.62	3.59
2	51	0	153	52	22.2137	76	1	100	62	13	0	19	278	0	4.99	0.89	5.11
1	52	0	175	60	19.5918	76	1	122	77	14	1	17	236	0	4.48	1.08	5.19
1	52	0	172	62	20.9573	76	1	137	80	17	1	14	370	2	5.34	1.45	5.13
2	52	0	163	55	20.7008	76	1	155	88	17	1	17	262	0	2.825	1.37	6.53
2	52	1	160	60	23.4375	76	1	141	93	14	1	18	242	0	5.26	1.1	4.54
1	54	1	176	68	21.9525	76	1	120	67	17	1	17	325	1	4.65	1.09	4.92
2	54	1	170	64	22.1453	76	1	124	68	12	0	15	296	1	5.54	1.76	6.11
2	54	0	168	58	20.5499	76	1	146	77	23	2	23	281	1	5.28	2.11	5.54
1	55	0	176	60	19.3698	76	1	148	90	11	0	14	248	0	4.89	0.67	3.47
1	55	1	168	71	25.1559	76	1	130	78	12	0	13	359	2	4.67	1.46	5.52
1	55	0	168	60	21.2585	76	1	129	79	26	2	20	338	2	2.255	1.63	5.59
1	56	0	173	68	22.7204	76	1	123	83	11	0	15	449	3	3.5	0.55	3.95
1	56	0	165	50	18.3655	76	1	112	55	15	1	19	325	1	4.86	1.45	4.28
2	56	1	163	58	21.83	76	1	125	74	20	2	23	290	1	4.8	2.44	4.67
1	57	0	162	55	20.9572	76	1	120	70	7	0	17	332	1	5.21	0.85	3.82
1	59	0	170	68	23.5294	76	1	136	72	13	0	12	327	1	5.01	1.25	4.64
1	59	0	172	63	21.2953	76	1	120	58	15	1	19	339	2	4	1.06	4.76
1	59	0	176	75	24.2123	76	1	132	88	14	1	17	389	2	5.4	0.51	3.81
1	63	0	162	67.5	25.7202	76	1	148	95	20	2	23	372	2	5.15	1.1	5.5
1	42	0	175	65	21.2245	76.5	1	130	83	16	1	17	396	3	4.59	2.05	4.39
1	22	0	173	58	19.3792	77	1	130	80	46	3	27	297	1	2.175	1.67	5.76
2	22	0	163	68	25.5937	77	1	122	76	15	1	19	267	0	2.255	0.77	4.68
1	23	0	178	68.5	21.6197	77	1	120	60	16	1	16	342	2	2.465	0.81	4.32
2	23	1	162	64	24.3865	77	1	114	68	16	1	16	261	0	2.455	1.51	4.51
1	24	0	180	63.7	19.6605	77	1	120	70	22	2	18	244	0	2.315	0.81	4.1
1	26	0	176	70	22.5981	77	1	110	59	18	1	16	277	0	2.25	0.61	3.06
1	26	0	172	70	23.6614	77	1	135	77	40	3	29	487	3	2.67	1.55	4.38
1	27	1	171	63.3	21.6477	77	1	111	64	20	2	17	311	1	2.27	0.98	4.06
1	27	0	165	60	22.0386	77	1	97	60	24	2	22	362	2	2.31	0.83	3.47
1	27	0	180	70	21.6049	77	1	114	74	26	2	20	363	2	2.3	1.9	4.43
1	28	0	178	71	22.4088	77	1	112	67	18	1	18	335	1	2.55	0.58	4.18
1	28	0	160	55	21.4844	77	1	125	77	21	2	22	363	2	2.125	0.84	5.01
1	28	0	165	57	20.9366	77	1	138	72	42	3	38	365	2	2.465	0.79	4.01
2	28	0	162	52	19.8141	77	1	123	66	7	0	13	255	0	2.14	1.03	3.41
1	29	0	178	65	20.5151	77	1	115	69	10	0	11	369	2	2.215	0.57	2.88
1	29	0	175	70	22.8571	77	1	137	71	10	0	14	390	2	2.355	0.58	2.77
1	29	0	178	70	22.0932	77	1	116	71	23	2	21	277	0	2.175	0.71	3.46
2	29	0	162	50.6	19.2806	77	1	106	59	9	0	14	272	0	2.375	0.85	3.46
1	31	1	164	60	22.3081	77	1	98	65	12	0	13	275	0	2.3	0.81	3.84
1	31	0	177	65	20.7476	77	1	136	80	15	1	17	350	2	2.635	1.24	3.07
2	31	0	167	55	19.721	77	1	104	53	11	0	14	221	0	2.115	0.44	4.07
1	32	0	173	59	19.7133	77	1	109	62	14	1	18	317	1	2.02	1.04	4.09
1	32	0	171	62	21.2031	77	1	111	69	14	1	16	334	1	2.4	0.72	4.65
1	32	0	162	64	24.3865	77	1	124	64	20	2	22	342	2	4.3	0.7	4.7
1	34	1	158	59	23.634	77	1	110	62	28	2	24	252	0	2.595	1.02	4.17
2	34	0	165	69	25.3444	77	1	124	81	8	0	15	248	0	2.375	1.06	4.76
1	35	0	175	68	22.2041	77	1	117	76	12	0	16	393	2	4.1	0.76	4.16
1	35	0	170	64.2	22.2145	77	1	120	78	14	1	14	272	0	2.16	0.79	4.27
2	35	0	170	60	20.7612	77	1	106	68	9	0	13	195	0	2.35	0.62	3.44
1	36	0	170	63	21.7993	77	1	141	76	10	0	13	299	1	2.315	1.03	3.6
1	36	0	167	59	21.1553	77	1	129	64	16	1	19	381	2	2.225	1.26	4.29
1	36	1	171	70	23.939	77	1	121	77	18	1	15	359	2	2.235	1.25	3.94
1	36	0	168	65	23.03	77	1	136	81	32	3	26	414	3	1.78	1.31	4.44
1	36	1	168	60	21.2585	77	1	134	85	68	3	33	417	3	2.28	1.55	3.48
2	36	1	163	70	26.3465	77	1	148	73	17	1	16	347	2	2.315	1.59	4.95
1	37	0	180	67.5	20.8333	77	1	115	73	14	1	16	314	1	2.16	1.26	3.85
1	37	0	168	64	22.6757	77	1	126	77	22	2	22	202	0	2.415	0.73	3.51
1	37	1	172	69	23.3234	77	1	115	73	24	2	23	352	2	2.27	2.43	4.29
1	37	1	167	63	22.5896	77	1	104	69	33	3	21	475	3	4.43	2.03	4.64
1	38	0	175	63	20.5714	77	1	116	77	15	1	19	406	3	2.33	1.36	4.58
2	38	0	156	56	23.0112	77	1	105	74	10	0	9	192	0	2.91	0.74	4.2
1	39	0	165	55	20.202	77	1	127	81	21	2	16	330	1	4.44	1.15	5.63
1	39	1	170	58	20.0692	77	1	129	83	94	3	37	479	3	4.2	1.84	3.71
2	39	0	165	53	19.4674	77	1	93	50	22	2	14	212	0	2.54	0.48	2.73
1	40	0	172	62	20.9573	77	1	121	77	22	2	21	398	3	4.55	1.71	4.17
2	40	0	164	60	22.3081	77	1	114	74	9	0	14	198	0	2.21	0.52	3.22
1	41	1	160	56	21.875	77	1	108	64	10	0	15	242	0	3.75	1.26	4.36
1	41	0	178	60	18.937	77	1	120	81	9	0	14	320	1	2.27	0.88	4.18
1	41	0	163	54	20.3244	77	1	114	74	20	2	19	316	1	4.67	0.96	4.8
1	42	0	180	65	20.0617	77	1	147	94	11	0	20	298	1	4.69	0.61	5.06
1	42	0	174	71	23.4509	77	1	120	65	14	1	17	290	1	4.11	0.71	3.11
1	42	0	168	65	23.03	77	1	126	78	21	2	22	287	1	5.32	0.88	5.61
1	42	0	170	62	21.4533	77	1	125	71	26	2	19	329	1	2.46	1.55	4.91
2	42	0	165	64	23.5078	77	1	133	88	8	0	14	222	0	4.64	0.62	4.22
2	42	0	158	56	22.4323	77	1	110	60	15	1	15	145	0	5.69	0.58	4.5
2	42	0	160	60	23.4375	77	1	122	68	19	1	24	242	0	4.75	1.63	7.99
1	43	0	175	65	21.2245	77	1	119	76	11	0	13	355	2	4.62	0.83	4.59
1	43	0	170	63	21.7993	77	1	93	66	13	0	19	441	3	2.18	1.32	4
1	43	0	158	61	24.4352	77	1	105	54	79	3	36	408	3	4.86	0.61	4.23
2	43	0	160	62	24.2188	77	1	110	74	11	0	14	269	0	4.98	1.09	3.72
2	43	1	158	61	24.4352	77	1	145	80	9	0	15	237	0	4.36	0.44	3.92
2	44	0	155	53	22.0604	77	1	134	90	10	0	13	244	0	2.53	0.72	3.62
1	45	0	168	61	21.6128	77	1	117	69	14	1	13	232	0	3.86	1.79	3.87
1	45	0	165	60	22.0386	77	1	105	69	17	1	17	269	0	4.82	0.71	4.73
1	46	0	172	52.5	17.7461	77	1	138	73	44	3	42	224	0	4.75	0.72	5.22
2	46	0	182	58.5	17.6609	77	1	129	81	17	1	18	217	0	2.265	0.75	3.63
2	46	1	166	63	22.8625	77	1	130	79	15	1	16	210	0	5.02	1.52	5.47
2	46	1	165	66	24.2424	77	1	113	76	18	1	18	241	0	4.27	1.27	5.89
2	48	0	170	65	22.4913	77	1	108	73	18	1	23	299	1	4.69	0.79	4.6
1	49	0	176	64	20.6612	77	1	109	59	12	0	12	264	0	4.62	0.89	4.24
1	49	0	172	55	18.5911	77	1	110	72	10	0	14	351	2	4.43	0.62	3.59
1	49	0	176	65	20.984	77	1	104	66	14	1	18	324	1	4.29	1.08	5.12
2	49	0	159	57	22.5466	77	1	130	84	13	0	18	204	0	4.94	1	5.1
1	50	0	168	57	20.1956	77	1	128	72	14	1	21	212	0	5.95	0.63	4.92
2	50	0	161	56	21.6041	77	1	109	55	26	2	25	279	0	5.17	1.02	4.81
1	51	0	172	66	22.3094	77	1	142	94	49	3	35	394	2	4.47	3.25	7.26
2	51	1	164	63	23.4236	77	1	111	69	13	0	18	310	1	4.6	1.98	3.6
2	51	0	160	60	23.4375	77	1	95	58	18	1	14	178	0	2.47	1.16	4.61
2	52	0	160	53	20.7031	77	1	110	70	27	2	26	318	1	4.93	1.98	4.51
1	53	1	160	54	21.0938	77	1	120	83	14	1	16	286	1	5.7	1.34	7
2	53	0	156	54	22.1893	77	1	118	73	19	1	17	195	0	5.09	0.66	4.31
1	55	0	160	57.5	22.4609	77	1	113	72	16	1	18	256	0	4.94	0.79	4.04
2	55	0	155	55	22.8928	77	1	158	79	12	0	15	295	1	4.58	1.12	4.89
1	58	0	170	57	19.7232	77	1	130	60	21	2	17	264	0	11.68	0.88	2.86
1	27	0	181	64.9	19.8101	77.5	1	129	78	20	2	15	284	1	2.205	0.6	3.92
1	22	0	190	75	20.7756	78	1	115	62	15	1	12	442	3	2.385	0.87	4.08
2	22	0	163	56	21.0772	78	1	130	76	14	1	19	352	2	2.305	0.92	4.45
1	23	0	172	58	19.6052	78	1	125	65	27	2	21	344	2	2.13	0.88	4.55
2	23	0	160	55	21.4844	78	1	114	72	60	3	41	352	2	3.93	0.81	4.9
1	24	0	170	65	22.4913	78	1	126	67	27	2	25	422	3	1.94	0.34	3.32
1	26	0	179	68.7	21.4413	78	1	137	76	13	0	15	366	2	2.135	0.46	3.77
1	26	0	172	66.5	22.4784	78	1	113	72	13	0	13	377	2	2.35	1.5	4.31
1	26	0	180	68	20.9877	78	1	136	73	21	2	23	410	3	2.335	0.62	4.04
2	26	0	160	50	19.5312	78	1	106	60	9	0	16	249	0	2.255	0.63	3.44
1	27	0	172	60	20.2812	78	1	112	68	10	0	13	350	2	2.195	0.79	3.36
2	27	1	160	59	23.0469	78	1	111	77	11	0	11	323	1	1.81	1.16	4.09
1	28	0	170	60	20.7612	78	1	131	61	29	2	19	362	2	2.15	0.99	3.91
1	28	1	180	70	21.6049	78	1	122	63	51	3	27	486	3	2.455	3.26	4.65
2	28	1	160	62	24.2188	78	1	115	71	29	2	19	316	1	2.445	0.93	4.18
1	29	1	170	60	20.7612	78	1	126	71	13	0	15	366	2	2.51	1.12	5.21
1	30	0	174	64.5	21.304	78	1	131	65	17	1	16	300	1	2.45	0.83	3.65
1	30	0	161	60	23.1473	78	1	130	80	36	3	29	432	3	2.035	1.18	4.92
2	30	0	162	49	18.6709	78	1	100	59	10	0	19	257	0	2.51	0.46	4.24
1	31	0	168	55	19.487	78	1	124	70	20	2	21	318	1	2.14	0.74	4.31
1	31	0	178	71	22.4088	78	1	126	66	29	2	23	356	2	2.43	2.24	5.01
1	32	0	176	68	21.9525	78	1	111	66	9	0	14	356	2	2.41	0.82	3.4
1	32	1	171	64	21.8871	78	1	136	83	22	2	18	286	1	2.225	1.06	5.01
2	33	0	170	68	23.5294	78	1	111	69	8	0	14	278	0	4.63	0.71	3.66
2	34	0	163	60	22.5827	78	1	145	83	13	0	15	245	0	2.13	1.17	5.35
2	34	0	166	58	21.048	78	1	103	63	25	2	16	269	0	2.355	1.71	4.29
1	35	0	172	65	21.9713	78	1	122	70	12	0	14	296	1	2.39	0.8	3.72
1	35	0	170	60	20.7612	78	1	133	83	30	3	25	354	2	2.415	1.17	5.56
1	36	0	176	66	21.3068	78	1	115	61	13	0	16	334	1	2.385	0.78	3.46
1	36	1	171	64	21.8871	78	1	120	77	13	0	14	328	1	2.275	1.15	5.83
1	36	0	170	64	22.1453	78	1	122	77	22	2	20	394	2	2.465	0.8	3.87
1	36	0	170	60	20.7612	78	1	143	79	35	3	22	303	1	2.67	0.97	5.39
2	36	0	160	56	21.875	78	1	128	82	9	0	16	274	0	4.7	1.02	4.11
2	36	0	155	56	23.3091	78	1	116	67	19	1	19	272	0	2.22	1.5	4.27
2	36	1	160	62	24.2188	78	1	117	64	15	1	20	352	2	2.515	1.01	4.16
2	36	1	158	60	24.0346	78	1	122	83	33	3	23	299	1	2.21	1.43	4.44
1	37	0	171	66	22.571	78	1	128	88	10	0	14	230	0	2.305	0.82	3.49
1	37	0	168	59	20.9042	78	1	118	78	17	1	22	314	1	4.33	1.28	5.69
2	37	0	160	59	23.0469	78	1	120	87	11	0	16	231	0	2.165	1.39	5.03
1	38	0	170	64	22.1453	78	1	115	74	12	0	15	371	2	4.66	1.1	4.2
1	38	0	176	61	19.6927	78	1	112	65	16	1	19	310	1	2.32	0.92	4.28
1	38	0	171	63	21.5451	78	1	139	62	22	2	21	326	1	4.96	0.51	4.59
2	38	0	163	55	20.7008	78	1	107	58	9	0	16	142	0	2.58	0.99	3.9
2	38	0	160	52	20.3125	78	1	111	75	9	0	11	188	0	2.375	0.65	3.68
1	39	0	178	70	22.0932	78	1	115	66	19	1	24	320	1	4.22	0.45	3.91
2	39	0	160	55	21.4844	78	1	123	71	10	0	12	205	0	2.425	0.48	4.61
2	39	0	160	60	23.4375	78	1	107	68	10	0	14	330	1	5.12	0.7	3.98
2	39	0	168	66	23.3844	78	1	102	70	12	0	15	330	1	4.65	0.74	4.39
2	39	0	168	60	21.2585	78	1	118	69	12	0	14	336	1	2.45	0.74	3.97
2	39	1	160	60	23.4375	78	1	108	64	25	2	17	290	1	4.59	1.98	5.96
1	40	0	178	76	23.9869	78	1	116	70	27	2	19	481	3	4.3	2.07	5.17
2	40	1	155	56	23.3091	78	1	111	70	13	0	16	213	0	5.14	1.26	4.95
2	40	1	162	60	22.8624	78	1	138	85	25	2	22	401	3	4.86	1.3	4.94
1	41	0	171	65	22.2291	78	1	115	64	12	0	18	278	0	4.13	1.28	5.5
1	41	0	177	67	21.3859	78	1	127	50	13	0	16	307	1	4.26	1.01	4.16
1	41	0	170	58	20.0692	78	1	110	70	10	0	18	327	1	2.68	0.83	4.03
1	41	0	174	67	22.1297	78	1	132	71	12	0	19	367	2	4.96	0.77	5.14
1	41	1	165	70	25.7117	78	1	116	85	31	3	21	438	3	2.605	1.83	5.43
2	41	0	170	64	22.1453	78	1	127	73	8	0	11	206	0	2.445	0.71	4.63
2	41	0	168	62	21.9671	78	1	107	67	15	1	17	167	0	4.6	0.4	4.17
2	41	0	156	53	21.7784	78	1	102	70	14	1	14	256	0	4.98	0.85	4.11
2	41	0	158	60	24.0346	78	1	110	59	15	1	19	289	1	4.68	0.88	4.49
2	42	1	168	61.5	21.79	78	1	129	78	22	2	15	307	1	2.63	1.49	4.29
1	43	0	169	61	21.3578	78	1	115	63	22	2	23	317	1	2.2	0.82	3.61
1	44	0	163	55	20.7008	78	1	125	77	14	1	17	322	1	4.95	0.78	3.92
2	44	0	156	58	23.833	78	1	118	68	11	0	15	259	0	2.36	1.34	3.99
2	44	0	165	57	20.9366	78	1	123	67	14	1	26	292	1	4.93	0.52	3.46
1	45	1	160	54	21.0938	78	1	135	86	16	1	19	412	3	4.88	0.77	4.59
2	45	0	166	59	21.4109	78	1	123	82	13	0	16	244	0	4.15	1.11	4.47
2	45	0	163	61	22.9591	78	1	145	91	9	0	11	297	1	4.19	2.18	4.64
1	46	0	163	53	19.9481	78	1	134	79	11	0	14	289	1	2.76	1.22	5.01
1	46	1	162	57.5	21.9098	78	1	110	66	26	2	19	390	2	4.64	1.29	5.11
2	46	1	166	65	23.5883	78	1	95	58	9	0	12	185	0	5.23	0.9	4.05
2	46	0	166	58.5	21.2295	78	1	153	94	10	0	17	283	1	2.34	0.68	5.22
2	46	0	172	65	21.9713	78	1	133	82	6	0	12	353	2	2.53	0.8	4.17
2	47	0	169	64	22.4082	78	1	137	93	11	0	17	219	0	2.39	1.12	4.34
2	47	0	164	59	21.9363	78	1	140	84	15	1	14	154	0	2.07	0.55	4.35
2	47	0	150	52	23.1111	78	1	103	54	17	1	21	168	0	2.11	0.51	5.29
2	47	1	155	62	25.8065	78	1	144	92	27	2	20	438	3	5.25	1.21	4.64
2	48	0	160	56	21.875	78	1	128	72	13	0	17	264	0	4.66	0.94	5.59
1	49	0	163	59	22.2063	78	1	129	73	19	1	17	264	0	4.92	1.15	5.17
1	49	0	172	71	23.9995	78	1	124	78	19	1	13	316	1	4.94	1.77	5.04
2	49	0	168	58	20.5499	78	1	103	65	9	0	12	182	0	2.575	0.87	4.63
2	49	0	161	57	21.9899	78	1	133	81	12	0	14	196	0	3.98	0.71	4.58
2	49	0	160	56	21.875	78	1	130	80	20	2	24	326	1	4.57	0.68	5.8
1	50	0	178	67	21.1463	78	1	105	65	16	1	18	380	2	4.49	1.69	4.49
2	50	0	168	60	21.2585	78	1	125	85	15	1	21	254	0	4.72	1.04	6.49
2	50	1	164	60	22.3081	78	1	111	61	14	1	14	206	0	4.81	0.99	5.7
2	50	0	157	55	22.3133	78	1	125	72	16	1	26	342	2	4.78	0.86	5.65
1	51	0	175	68	22.2041	78	1	124	83	15	1	16	347	2	4.63	0.9	4.65
2	52	0	165	60	22.0386	78	1	101	60	13	0	18	338	2	5.11	1.11	5.44
2	52	1	161	59.5	22.9544	78	1	127	73	20	2	19	362	2	5.71	2.11	4.57
1	53	0	168	62	21.9671	78	1	145	89	20	2	19	326	1	2.54	1.1	4.85
2	53	0	165	52.5	19.2837	78	1	100	64	11	0	15	298	1	4.92	0.56	3.8
2	53	1	170	75	25.9516	78	1	148	88	40	3	25	308	1	4.93	1.59	6.49
1	55	0	168	62	21.9671	78	1	163	94	16	1	17	320	1	7.46	1.06	4.13
1	55	0	159	52	20.5688	78	1	155	90	22	2	18	348	2	5.18	1.34	5.3
1	60	0	167	60	21.5139	78	1	157	92	8	0	12	310	1	4.65	1.01	5.42
1	60	0	171	60	20.5191	78	1	117	75	14	1	15	318	1	4.4	0.68	3.85
1	53	0	172	65	21.9713	78.5	1	146	86	28	2	21	286	1	7.36	1.02	4.78
1	20	0	171	58	19.8352	79	1	123	73	16	1	17	403	3	2.23	0.82	4.87
1	22	0	180	60	18.5185	79	1	140	79	15	1	19	307	1	2.06	0.63	3.34
1	23	0	168	55	19.487	79	1	134	79	22	2	19	344	2	2.13	1.24	3.54
1	25	0	170	60	20.7612	79	1	143	84	10	0	13	294	1	1.94	0.61	3.95
1	25	0	175	75	24.4898	79	1	123	79	11	0	16	378	2	2.23	0.53	4.15
1	26	0	178	64	20.1995	79	1	119	73	13	0	15	422	3	2.21	0.79	2.81
1	26	0	173	63	21.0498	79	1	127	76	16	1	18	367	2	2.33	1.06	3.96
1	26	0	175	68	22.2041	79	1	160	99	14	1	15	456	3	2.47	0.95	4.04
1	26	1	170	63	21.7993	79	1	121	67	27	2	21	339	2	2.25	0.65	3.66
1	27	0	185	81	23.6669	79	1	130	80	18	1	14	370	2	2.155	1.44	3.7
1	27	0	175	68	22.2041	79	1	122	57	28	2	24	338	2	2.35	0.57	4.15
1	28	0	182	73	22.0384	79	1	112	68	15	1	14	398	3	2.45	0.42	3.69
1	28	0	174	70	23.1206	79	1	136	70	25	2	17	411	3	2.31	1	3.42
1	28	0	165	58	21.3039	79	1	136	73	67	3	32	372	2	2.265	2.18	5.37
1	28	0	175	62	20.2449	79	1	117	63	44	3	30	401	3	2.455	0.8	4.54
1	28	1	160	65	25.3906	79	1	124	70	59	3	37	445	3	2.48	7.03	5.44
1	29	0	165	55	20.202	79	1	135	76	11	0	11	317	1	2.165	0.71	4.55
1	29	0	178	65	20.5151	79	1	127	75	13	0	18	418	3	2.515	0.82	6.32
1	29	0	170	55	19.0311	79	1	122	65	14	1	17	204	0	1.825	0.65	4.08
1	29	1	170	70	24.2215	79	1	106	66	26	2	17	278	0	2.315	0.5	4.41
1	29	0	170	66	22.8374	79	1	127	66	21	2	17	289	1	2.29	0.76	4.15
1	30	0	173	62	20.7157	79	1	128	81	11	0	14	226	0	2.375	0.66	4.6
1	30	1	168	70	24.8016	79	1	127	83	20	2	14	450	3	1.965	0.89	4.27
2	30	1	155	60	24.974	79	1	120	49	15	1	16	287	1	2.42	1.38	4.42
1	31	0	177	74	23.6203	79	1	122	67	11	0	11	272	0	2.39	0.85	5.04
1	31	0	180	70	21.6049	79	1	134	76	14	1	14	275	0	2.315	1.29	4.26
1	32	1	173	72	24.0569	79	1	119	71	15	1	19	404	3	2.13	1.24	6.15
1	32	0	168	62	21.9671	79	1	126	74	26	2	25	323	1	2.415	0.97	3.76
1	33	0	165	59.3	21.7815	79	1	124	73	18	1	18	322	1	2.415	1.52	4.76
1	33	1	170	62	21.4533	79	1	118	73	31	3	20	257	0	2.415	1.42	4.5
2	33	0	168	66.5	23.5615	79	1	128	74	8	0	13	203	0	2.41	0.65	4.78
1	34	0	168	60	21.2585	79	1	112	63	13	0	16	357	2	3.275	1.02	4.85
1	34	0	161	63.5	24.4975	79	1	131	79	19	1	18	363	2	1.99	1.44	4.04
2	34	0	158	60	24.0346	79	1	119	75	21	2	18	243	0	2.275	1.66	4.97
1	35	0	178	70	22.0932	79	1	115	85	14	1	18	411	3	2.58	0.67	4.63
1	35	1	172	65	21.9713	79	1	123	72	33	3	25	420	3	2.66	0.83	4.44
1	36	0	170	65	22.4913	79	1	113	73	20	2	23	355	2	2.305	0.68	3.93
2	36	0	174	65	21.4692	79	1	114	64	8	0	12	255	0	2.265	0.74	5.24
1	37	1	173	62	20.7157	79	1	135	94	14	1	14	344	2	2.195	0.92	4.09
1	37	0	170	58	20.0692	79	1	117	73	22	2	18	303	1	5.54	0.96	4.1
1	37	1	166	60	21.7738	79	1	119	86	23	2	22	458	3	2.28	0.93	4.77
1	38	0	170	60	20.7612	79	1	143	83	11	0	13	312	1	4.5	0.69	4.29
1	38	0	168	58	20.5499	79	1	122	71	19	1	19	268	0	2.345	0.76	4.24
1	38	0	179	70	21.847	79	1	120	69	31	3	17	343	2	2.7	1.54	4.12
1	38	1	162	61	23.2434	79	1	124	90	66	3	29	452	3	2.405	2.77	4.58
2	38	0	165	60	22.0386	79	1	100	54	11	0	14	249	0	2.2	0.8	3.52
1	39	0	170	60	20.7612	79	1	124	70	18	1	25	338	2	2.595	1.65	4.32
2	39	0	150	51	22.6667	79	1	146	94	10	0	15	254	0	4.45	2.53	4.58
1	40	0	170	64	22.1453	79	1	125	80	9	0	15	241	0	4.96	0.88	4.19
1	40	0	173	67	22.3863	79	1	128	62	12	0	12	340	2	4.75	1.12	4.71
2	40	0	159	60.2	23.8123	79	1	118	69	19	1	19	237	0	4.25	1.45	5.29
1	41	0	177	80	25.5354	79	1	159	84	16	1	14	192	0	4.87	1.07	4.09
1	41	0	170	59	20.4152	79	1	111	64	14	1	16	370	2	4.71	0.82	3.94
1	41	1	174	62	20.4783	79	1	127	80	25	2	26	369	2	2.4	1.33	3.75
1	41	0	170	66.5	23.0104	79	1	103	77	55	3	32	380	2	2.56	0.72	4.83
2	41	0	159	62	24.5243	79	1	119	83	16	1	20	297	1	2.195	1.7	3.89
1	42	0	166	65	23.5883	79	1	131	80	13	0	17	362	2	4.84	0.6	4.02
1	42	0	168	65	23.03	79	1	126	83	49	3	29	345	2	5.03	1.09	4.81
1	43	0	155	61	25.3902	79	1	105	60	10	0	12	340	2	4.47	1.6	4.48
1	43	1	170	64	22.1453	79	1	125	70	14	1	17	484	3	5.21	2.47	3.69
1	43	0	170	60	20.7612	79	1	129	74	93	3	44	264	0	5.14	1.6	4.05
1	44	0	173	70	23.3887	79	1	132	72	9	0	23	301	1	5.34	0.57	4.05
2	44	0	165	64	23.5078	79	1	101	62	23	2	21	211	0	4.45	1.12	5.83
1	45	0	170	63	21.7993	79	1	115	69	20	2	20	352	2	4.48	1.23	4.79
2	45	1	160	63	24.6094	79	1	134	63	13	0	18	309	1	5.07	1.05	4.49
1	47	0	165	62	22.7732	79	1	150	80	14	1	18	434	3	4.59	1.64	4.56
2	47	0	154	55	23.1911	79	1	125	74	14	1	27	261	0	2.635	1.03	4.58
2	48	0	155	58	24.1415	79	1	110	65	14	1	19	239	0	5.26	0.91	4.7
2	48	0	162	63	24.0055	79	1	129	72	20	2	17	278	0	5.28	0.94	5.54
2	49	0	158	55	22.0317	79	1	146	96	12	0	16	259	0	2.325	0.73	3.9
2	49	0	158	57	22.8329	79	1	134	89	10	0	14	298	1	2.485	1.03	5.85
1	51	0	162	57	21.7193	79	1	137	73	17	1	22	267	0	2.515	0.72	3.57
1	51	0	160	60	23.4375	79	1	109	69	17	1	19	356	2	5.45	1.15	4.96
2	51	1	160	59	23.0469	79	1	113	57	32	3	23	322	1	4.78	1.14	3.61
2	52	0	167	70	25.0995	79	1	109	71	13	0	17	303	1	4.76	0.97	5.25
2	52	0	155	55	22.8928	79	1	138	84	28	2	21	353	2	5.37	0.84	5.7
1	53	0	170	65	22.4913	79	1	110	73	21	2	23	313	1	4.8	0.76	4
2	53	0	168	60	21.2585	79	1	138	94	26	2	23	472	3	4.61	1.93	6.2
1	54	1	163	56	21.0772	79	1	111	69	10	0	13	384	2	5.47	5	5.76
1	54	0	170	75	25.9516	79	1	130	90	17	1	17	288	1	9.15	0.86	4.94
1	54	1	167	66	23.6652	79	1	150	94	26	2	19	322	1	5.35	2.14	4.37
2	54	0	164	67	24.9108	79	1	104	69	13	0	15	299	1	4.58	0.77	5.03
2	54	1	160	63	24.6094	79	1	118	77	52	3	36	253	0	5.15	1.67	5.53
1	55	1	168	69	24.4473	79	1	113	74	13	0	16	330	1	4.51	1.91	5.97
1	58	0	170	67	23.1834	79	1	161	95	13	0	21	298	1	6.5	2.05	5.59
1	58	0	172	65	21.9713	79	1	128	75	16	1	16	365	2	5.42	1.75	4.48
1	58	1	170	65	22.4913	79	1	122	70	15	1	20	426	3	5.38	0.83	5.21
1	41	0	169	67	23.4586	79.5	1	102	71	24	2	20	313	1	5.01	0.88	4.33
2	21	0	170	60	20.7612	80	1	120	69	10	0	13	277	0	2.115	0.54	4.88
1	24	0	180	70	21.6049	80	1	127	72	19	1	16	353	2	2.36	1.01	3.51
1	24	0	180	72.5	22.3765	80	1	149	83	27	2	18	372	2	2.385	1.59	4.54
1	25	0	181	70	21.3669	80	1	126	77	13	0	17	340	2	2.38	0.74	3.04
1	25	0	176	60	19.3698	80	1	106	61	14	1	17	277	0	2.11	0.96	3.62
1	25	0	183	73	21.7982	80	1	120	70	24	2	22	304	1	2.6	0.8	4.15
1	25	0	183	76	22.694	80	1	128	72	26	2	38	345	2	2.165	1.35	4.56
1	25	0	171	64	21.8871	80	1	117	70	68	3	36	357	2	2.675	0.79	4.58
1	26	0	178	64	20.1995	80	1	115	68	14	1	17	288	1	2.44	0.6	4.51
1	26	0	176	70	22.5981	80	1	122	73	23	2	20	341	2	2.485	1.16	4.27
1	26	1	174	70	23.1206	80	1	129	74	33	3	26	412	3	2.355	1.67	5.27
1	27	0	170	64	22.1453	80	1	109	65	8	0	14	306	1	2.505	1.17	5.08
1	27	0	170	55	19.0311	80	1	120	70	10	0	15	344	2	2.465	0.59	3.32
1	27	0	183	68	20.3052	80	1	117	71	13	0	17	388	2	2.43	1.77	3.77
1	27	0	175	68	22.2041	80	1	138	70	12	0	19	444	3	2.565	0.53	4.26
1	27	0	178	75	23.6713	80	1	115	72	10	0	15	471	3	2.335	1.07	5.2
1	27	0	170	65.5	22.6644	80	1	118	66	17	1	16	324	1	2.33	0.71	4.32
1	27	1	166	60	21.7738	80	1	128	78	22	2	16	330	1	2.365	0.76	3.36
1	27	0	170	62	21.4533	80	1	121	65	20	2	23	476	3	2.26	0.65	3.71
1	28	0	181	73	22.2826	80	1	131	66	13	0	17	416	3	1.995	0.64	3.6
1	28	0	180	77	23.7654	80	1	125	67	15	1	13	389	2	2.47	0.77	4.21
1	28	0	173	62	20.7157	80	1	108	65	26	2	21	362	2	2.53	1.05	3.62
1	28	0	177	72	22.9819	80	1	120	80	29	2	24	375	2	2.385	1.18	4.41
1	28	0	170	65	22.4913	80	1	122	69	31	3	24	389	2	2.13	1.07	5.22
1	28	0	168	63	22.3214	80	1	115	63	48	3	32	344	2	2.39	0.87	4.39
2	28	0	162	62	23.6244	80	1	114	74	11	0	21	233	0	2.3	1.07	4.01
1	29	0	170	62	21.4533	80	1	112	53	12	0	14	392	2	2.415	1.08	2.8
1	29	0	173	60	20.0474	80	1	103	61	18	1	19	321	1	2.225	1.83	5.1
1	29	1	165	62.9	23.1038	80	1	118	64	14	1	18	307	1	2.465	0.96	3.02
1	29	1	175	65	21.2245	80	1	123	80	36	3	32	409	3	2.245	0.43	3.81
1	30	0	173	63	21.0498	80	1	126	83	14	1	18	261	0	2.035	1.45	5.47
1	30	0	175	70	22.8571	80	1	129	73	18	1	17	408	3	2.385	1.22	3.24
1	30	0	176	67	21.6296	80	1	126	76	16	1	18	467	3	2.45	1.01	4.16
1	30	0	177	72	22.9819	80	1	133	70	30	3	22	358	2	4.25	1.37	4.9
1	30	0	170	65	22.4913	80	1	130	78	31	3	27	363	2	2.575	0.73	5.34
2	30	0	160	60	23.4375	80	1	118	65	21	2	22	275	0	2.2	1.11	3.84
1	31	0	172	65	21.9713	80	1	136	76	13	0	16	349	2	2.945	0.53	4.16
1	31	0	180	75	23.1481	80	1	116	69	18	1	16	336	1	2.225	0.65	4.46
1	31	0	176	67	21.6296	80	1	127	73	18	1	20	370	2	2.33	0.99	3.73
1	31	1	172	70	23.6614	80	1	131	75	14	1	15	595	3	2.125	1.07	4.07
1	31	0	175	72	23.5102	80	1	129	72	24	2	27	343	2	1.94	1.4	4.99
1	31	0	176	70	22.5981	80	1	133	68	22	2	16	372	2	2.62	1.49	2.94
1	31	0	175	70	22.8571	80	1	120	76	36	3	20	327	1	1.9	0.85	4.98
2	31	0	174	61	20.148	80	1	105	61	17	1	23	297	1	1.855	0.73	4.38
2	31	0	158	60	24.0346	80	1	117	74	16	1	17	329	1	2.415	0.92	4.96
1	32	0	174	56	18.4965	80	1	111	69	15	1	19	287	1	2.17	0.81	3.47
1	32	0	175	67	21.8776	80	1	129	79	15	1	19	313	1	2.315	0.63	3.78
1	32	0	179	79	24.6559	80	1	125	64	19	1	20	372	2	2.035	1.15	3.06
1	32	1	170	60	20.7612	80	1	120	73	19	1	21	418	3	2.33	1.99	4.93
1	32	1	170	65	22.4913	80	1	104	63	21	2	19	330	1	1.85	1.73	4.38
1	32	0	172	70	23.6614	80	1	119	67	25	2	22	386	2	2.09	2.27	4.26
1	32	0	168	62	21.9671	80	1	119	81	26	2	30	459	3	2.22	0.92	5.78
1	32	0	182	70	21.1327	80	1	132	87	36	3	29	287	1	2.48	1.28	5.47
1	32	1	170	74.4	25.7439	80	1	123	77	30	3	24	304	1	4.57	1.76	4.64
1	33	0	170	57	19.7232	80	1	127	79	21	2	17	305	1	2.075	1.1	5.2
1	33	0	178	64	20.1995	80	1	120	83	20	2	18	322	1	2.33	1.16	3.44
1	34	0	166	68	24.677	80	1	124	75	18	1	18	293	1	1.845	1.18	5.76
1	34	1	170	71	24.5675	80	1	124	78	26	2	22	340	2	2.22	1.33	5.76
1	34	1	173	72	24.0569	80	1	123	80	25	2	21	379	2	4.92	2.16	5.16
2	34	1	160	65	25.3906	80	1	103	69	17	1	16	366	2	2.21	0.52	3.98
2	34	0	166	70	25.4028	80	1	141	76	23	2	23	263	0	2.49	1.63	5.11
2	34	1	168	70	24.8016	80	1	133	65	90	3	47	466	3	2.595	2.37	4.38
1	35	0	171	65	22.2291	80	1	125	81	4	0	17	266	0	2.14	1.54	4.84
1	35	0	178	65	20.5151	80	1	111	64	13	0	18	313	1	4.91	0.95	4.21
1	35	0	169	62.5	21.883	80	1	127	79	11	0	18	430	3	2.375	1.05	5.83
1	35	0	170	63.5	21.9723	80	1	123	70	14	1	18	506	3	2.52	0.8	4
1	35	0	170	62	21.4533	80	1	111	71	21	2	22	300	1	2.185	0.84	4.39
1	35	1	178	94	29.668	80	1	109	49	43	3	27	327	1	2.67	7.01	5.44
2	35	0	164	57.5	21.3786	80	1	135	85	11	0	13	250	0	3.62	1.11	4.02
2	35	1	155	70	29.1363	80	1	125	77	16	1	19	275	0	2.435	1.78	5
2	35	1	165	62.3	22.8834	80	1	104	60	16	1	19	277	0	5.09	1.31	5.14
1	36	0	180	67	20.679	80	1	136	82	11	0	14	383	2	2.62	0.8	4.48
1	36	0	170	63	21.7993	80	1	103	61	15	1	15	256	0	2.165	1.09	3.53
1	36	1	162	60	22.8624	80	1	112	75	16	1	16	428	3	4.64	3.25	5.82
1	36	0	180	70	21.6049	80	1	124	77	23	2	21	284	1	2.46	1.38	4.08
1	36	1	176	72	23.2438	80	1	132	82	27	2	18	310	1	2.455	1.08	4.8
1	36	1	170	69	23.8754	80	1	111	67	45	3	27	363	2	2.59	1.2	4.7
2	36	0	166	65	23.5883	80	1	120	80	11	0	13	335	1	5.03	1.31	3.35
2	36	0	165	54	19.8347	80	1	96	55	18	1	19	192	0	4.51	0.59	4.38
1	37	0	178	62.5	19.726	80	1	111	75	22	2	23	311	1	4.62	0.62	3.68
1	37	1	170	63	21.7993	80	1	120	68	29	2	18	334	1	4.6	1.37	3.56
1	37	0	175	69	22.5306	80	1	123	85	29	2	22	372	2	2.535	0.65	5.33
1	37	1	178	76	23.9869	80	1	140	71	36	3	19	496	3	4.48	1.13	4.05
2	37	0	162	57	21.7193	80	1	117	70	10	0	14	175	0	2.175	1.05	3.9
1	38	0	170	63	21.7993	80	1	136	65	12	0	16	369	2	4.53	0.87	5.04
1	38	0	170	60	20.7612	80	1	102	68	16	1	19	246	0	2.34	0.68	3.65
1	38	1	175	59	19.2653	80	1	130	91	22	2	18	382	2	4.87	1.76	4.46
1	38	1	172	68	22.9854	80	1	141	75	23	2	16	398	3	2.515	1.27	5.81
1	38	1	160	57	22.2656	80	1	134	78	34	3	24	429	3	4.5	1.03	5.12
2	38	0	156	56	23.0112	80	1	96	66	12	0	14	247	0	2.28	1.34	5.37
1	39	0	175	64	20.898	80	1	130	80	13	0	17	303	1	2.25	1	5.36
1	39	0	170	60	20.7612	80	1	123	83	17	1	28	161	0	4.97	1.63	3.55
1	39	0	168	60	21.2585	80	1	124	85	16	1	20	300	1	4.68	1.22	4.56
1	39	0	168	60	21.2585	80	1	113	78	15	1	17	317	1	2.435	1.02	4.98
1	39	0	173	66.5	22.2193	80	1	116	69	19	1	21	419	3	4.88	0.9	5.46
1	39	0	174	70	23.1206	80	1	115	62	20	2	16	274	0	4.68	1.42	3.5
1	39	0	174	70	23.1206	80	1	134	72	23	2	17	392	2	2.415	1.3	3.88
1	39	1	170	66	22.8374	80	1	103	60	24	2	18	355	2	3.78	0.96	4.43
1	39	0	172	73	24.6755	80	1	142	76	56	3	23	301	1	2.3	0.91	3.82
1	39	1	160	60	23.4375	80	1	112	73	51	3	33	344	2	4.64	2.91	4.89
1	39	1	170	65	22.4913	80	1	123	74	51	3	21	450	3	4.64	1.5	4.59
2	39	0	170	70	24.2215	80	1	121	72	8	0	15	247	0	4.51	0.72	3.6
1	40	0	178	70	22.0932	80	1	132	89	17	1	18	272	0	2.565	0.97	4.18
1	40	0	173	60	20.0474	80	1	120	75	18	1	19	311	1	4.86	0.59	3.92
1	40	0	178	70	22.0932	80	1	125	82	19	1	17	316	1	4.24	1.11	4.32
1	40	1	170	80	27.6817	80	1	135	88	14	1	20	284	1	5.39	2.05	4.52
1	40	1	168	67	23.7387	80	1	115	85	18	1	20	303	1	2.355	1.57	4.03
1	40	0	168	61.5	21.79	80	1	113	74	20	2	17	340	2	6.4	1.98	5.27
1	40	0	170	68	23.5294	80	1	110	72	22	2	21	375	2	2.975	0.95	4.62
1	40	1	176	69.5	22.4367	80	1	130	95	26	2	19	415	3	2.175	2.65	4.22
2	40	0	170	68	23.5294	80	1	127	58	11	0	14	268	0	2.55	0.92	4.47
2	40	0	163	63	23.7118	80	1	110	60	19	1	19	251	0	4.35	1.4	4.73
2	40	0	159	60	23.7332	80	1	127	80	19	1	21	258	0	3.83	1.12	4.67
2	40	1	165	65	23.8751	80	1	120	74	17	1	22	265	0	4.54	1.24	4.94
1	41	1	166	65	23.5883	80	1	122	64	15	1	20	332	1	2.4	1.95	4.84
1	41	0	173	62	20.7157	80	1	112	70	15	1	18	370	2	2.105	0.76	4.08
1	41	1	166	63	22.8625	80	1	134	77	20	2	19	359	2	2.57	2.08	4.28
1	41	1	160	72.5	28.3203	80	1	132	78	29	2	22	487	3	4.37	3.03	5.58
1	41	0	168	65	23.03	80	1	129	81	44	3	35	304	1	2.455	1.32	5.26
1	42	0	163	63	23.7118	80	1	121	74	11	0	13	254	0	4.97	1.05	5.56
1	42	0	180	76.5	23.6111	80	1	140	69	12	0	16	384	2	5.1	0.49	4.54
1	42	0	174	59	19.4874	80	1	117	74	12	0	17	412	3	4.05	0.96	3.23
1	42	0	175	74	24.1633	80	1	126	81	16	1	20	327	1	4.68	0.84	5.8
1	42	0	165	67	24.6097	80	1	136	90	23	2	17	266	0	4.46	1.17	4.69
1	42	0	170	64.6	22.3529	80	1	116	67	27	2	18	278	0	5.08	1.15	3.06
1	42	1	170	66	22.8374	80	1	152	94	20	2	18	297	1	5.12	1.44	3.95
1	43	0	174	66	21.7994	80	1	140	76	11	0	16	443	3	4.97	1.06	4.2
1	43	1	171	69	23.597	80	1	140	98	14	1	18	235	0	4.52	1.55	4.17
1	43	1	165	64	23.5078	80	1	138	88	26	2	20	365	2	4.42	1.41	4.31
2	43	0	155	60	24.974	80	1	142	89	12	0	12	313	1	4.56	1.18	4.36
2	43	0	153	58	24.7768	80	1	109	64	33	3	29	198	0	4.72	0.88	5.34
1	44	0	166	63	22.8625	80	1	111	74	8	0	17	284	1	2.405	1.24	5.02
1	44	0	167	70	25.0995	80	1	139	87	13	0	14	319	1	3.94	0.62	3.61
1	44	0	170	65	22.4913	80	1	123	73	19	1	21	309	1	4.54	0.49	4.97
1	44	1	173	63	21.0498	80	1	127	72	27	2	18	352	2	4.44	3.17	5.49
1	44	0	165	65	23.8751	80	1	123	82	31	3	24	167	0	4.23	0.96	4.13
2	44	0	172	70	23.6614	80	1	123	60	24	2	20	224	0	4.86	0.83	4.32
2	44	0	168	68	24.093	80	1	113	68	32	3	30	222	0	5.56	1.27	4.19
2	44	1	161	63	24.3046	80	1	119	73	104	3	41	421	3	2.48	3.09	5.26
1	45	0	173	63	21.0498	80	1	130	76	12	0	15	242	0	5.04	1.35	4.33
1	45	0	170	53	18.3391	80	1	109	60	12	0	18	292	1	3.4	1.04	4.56
1	45	1	168	60	21.2585	80	1	116	79	11	0	14	399	3	2.28	2.76	4.89
1	45	1	165	75	27.5482	80	1	133	69	18	1	19	494	3	5.48	3.1	5.37
2	45	0	160	62	24.2188	80	1	121	66	11	0	16	220	0	2.61	0.54	3.48
2	45	1	169	68	23.8087	80	1	145	75	12	0	18	279	0	5.25	0.7	6.02
2	45	0	160	54	21.0938	80	1	114	64	14	1	17	279	0	4.55	0.8	4.76
1	46	0	174	69	22.7903	80	1	128	75	12	0	13	285	1	5.03	1.68	5.37
1	46	0	173	58	19.3792	80	1	129	78	10	0	14	317	1	5.78	0.74	3.04
1	46	0	170	70	24.2215	80	1	128	78	23	2	23	343	2	4.13	1.16	3.87
1	46	1	180	73	22.5309	80	1	177	102	23	2	22	480	3	4.15	3.4	6.05
1	47	0	162	63	24.0055	80	1	117	84	7	0	19	275	0	5.63	0.96	4.62
1	47	0	172	66	22.3094	80	1	124	92	16	1	14	268	0	4.68	1.89	3.69
1	47	0	160	63.4	24.7656	80	1	106	68	16	1	14	320	1	4.55	0.94	4.1
1	47	0	175	63	20.5714	80	1	115	66	18	1	19	388	2	3.95	1.17	3.58
2	47	0	170	63	21.7993	80	1	110	67	16	1	19	264	0	2.16	1.04	4.76
2	47	1	165	68	24.977	80	1	117	64	17	1	15	235	0	4.52	1.74	5.77
2	47	1	160	63	24.6094	80	1	152	88	17	1	20	251	0	4.62	1.32	5.17
2	47	1	158	62	24.8358	80	1	129	75	19	1	21	385	2	4.54	3.83	5.5
1	48	0	165	63	23.1405	80	1	130	77	11	0	16	386	2	4.62	1.04	5.25
1	48	0	165	60	22.0386	80	1	158	100	9	0	17	432	3	2.39	1.2	5.36
1	48	0	172	70	23.6614	80	1	103	67	44	3	24	376	2	2.195	1.57	6.52
2	48	0	169	64	22.4082	80	1	120	79	11	0	10	196	0	4.55	0.79	5.43
2	48	0	155	54	22.4766	80	1	130	75	9	0	17	267	0	5.23	0.88	3.8
2	48	1	160	60	23.4375	80	1	99	64	12	0	15	171	0	5.28	1.23	4.84
2	48	1	155	61.5	25.5983	80	1	150	75	7	0	16	347	2	4.78	1.25	4.87
2	48	0	165	70	25.7117	80	1	113	69	18	1	16	219	0	2.605	0.7	5.39
2	48	0	165	57	20.9366	80	1	108	71	17	1	18	315	1	2.54	3.95	4.65
2	48	1	158	60	24.0346	80	1	117	70	34	3	30	317	1	2.545	1.44	4.13
2	48	1	160	64	25	80	1	110	77	42	3	30	316	1	5.4	1.39	5.97
1	49	1	158	65	26.0375	80	1	137	77	20	2	17	292	1	2.495	1.48	5.33
1	49	0	168	63	22.3214	80	1	134	83	20	2	14	352	2	2.375	1.26	4.4
1	49	1	168	65	23.03	80	1	123	82	49	3	19	469	3	4.45	1.82	4.96
1	50	0	170	65	22.4913	80	1	137	80	15	1	17	320	1	4.77	0.92	4.64
1	50	0	173	75	25.0593	80	1	111	70	20	2	16	364	2	4.35	0.72	4.74
1	51	0	172	60	20.2812	80	1	152	95	16	1	19	301	1	4.91	0.96	5.05
1	51	0	175	62	20.2449	80	1	132	79	21	2	24	396	3	4.83	1.17	3.83
1	51	0	175	75	24.4898	80	1	120	84	32	3	26	347	2	5.05	4.44	5.09
2	51	1	160	60	23.4375	80	1	119	66	8	0	20	352	2	2.6	1.46	6.1
1	52	0	170	61.4	21.2457	80	1	108	67	13	0	14	333	1	4.55	1.04	5.54
2	52	0	168	60	21.2585	80	1	119	76	13	0	18	306	1	4.92	1.43	5.66
1	53	0	170	91	31.4879	80	1	139	58	7	0	11	363	2	4.36	12.09	4.35
1	53	0	168	60	21.2585	80	1	133	86	22	2	18	251	0	5.14	1.3	4.46
1	53	1	170	65	22.4913	80	1	111	60	29	2	22	430	3	5.8	2.71	5.29
1	53	0	170	67	23.1834	80	1	142	92	33	3	25	276	0	4.61	1.39	4.76
2	53	0	156	54	22.1893	80	1	96	69	10	0	16	335	1	5.01	1.34	5.83
1	54	0	173	75	25.0593	80	1	130	80	13	0	16	359	2	4.26	1.14	4.65
1	54	0	176	64	20.6612	80	1	104	73	15	1	18	328	1	4.84	1.31	4.8
1	54	1	170	60	20.7612	80	1	113	74	24	2	19	353	2	4.93	1.17	4.81
2	54	0	168	62	21.9671	80	1	128	85	19	1	23	206	0	4.95	1.09	6.44
2	54	0	164	62	23.0518	80	1	105	62	17	1	20	316	1	5.37	1.13	4.32
2	54	0	165	67	24.6097	80	1	129	87	21	2	21	229	0	5.18	1.13	5.74
2	54	1	160	51.6	20.1562	80	1	136	86	83	3	39	233	0	18.24	1.95	5.42
1	55	0	177	67	21.3859	80	1	120	80	15	1	14	297	1	4.53	0.81	5.81
1	55	0	168	60	21.2585	80	1	135	73	14	1	18	381	2	5.82	1.66	5.64
1	55	1	160	65	25.3906	80	1	144	86	32	3	18	323	1	7.12	2.06	4.74
2	55	1	160	62	24.2188	80	1	129	71	22	2	20	313	1	5.93	1.15	4.78
1	56	0	168	65	23.03	80	1	120	75	11	0	16	402	3	4.91	1.24	4.75
1	56	1	172	63	21.2953	80	1	128	79	12	0	15	430	3	4.55	1.84	4.54
1	56	0	173	60	20.0474	80	1	122	70	26	2	20	319	1	2.295	0.88	4.25
1	57	0	170	60	20.7612	80	1	111	67	14	1	18	293	1	4.63	1.18	4.98
1	57	0	175	69	22.5306	80	1	126	91	25	2	28	299	1	5.05	1.19	3.11
1	57	0	175	66	21.551	80	1	141	85	23	2	21	368	2	4.75	0.86	4.36
1	57	1	168	67	23.7387	80	1	133	75	32	3	28	402	3	4.98	2.41	6.08
1	58	1	170	63	21.7993	80	1	122	73	13	0	13	401	3	5.82	1.07	5.59
1	58	0	184	72	21.2665	80	1	128	83	19	1	18	280	0	2.695	1.35	6.18
1	58	0	167	70	25.0995	80	1	128	78	25	2	14	714	3	8.26	1.69	5.65
1	59	0	170	64	22.1453	80	1	143	90	10	0	13	274	0	4.84	0.95	4.86
1	40	0	180	79	24.3827	80.5	1	96	57	15	1	17	293	1	2.195	0.93	4.37
1	22	0	180	74	22.8395	81	1	110	67	25	2	22	502	3	2.315	0.98	3.67
1	23	0	175	69	22.5306	81	1	125	80	9	0	15	274	0	2.265	0.59	3.39
1	24	0	180	70	21.6049	81	1	128	78	13	0	15	387	2	2.345	0.77	2.93
1	24	0	174	79	26.0933	81	1	128	65	12	0	18	424	3	1.98	0.63	4.89
1	24	0	183	70	20.9024	81	1	130	80	18	1	18	323	1	2.09	0.91	3.47
1	25	0	175	66	21.551	81	1	125	75	15	1	17	401	3	2.1	1.7	3.91
1	25	0	170	62	21.4533	81	1	116	67	32	3	16	339	2	2.21	0.8	4
1	26	0	178	65	20.5151	81	1	132	69	11	0	15	295	1	2.105	0.63	3.6
1	26	0	175	65	21.2245	81	1	112	75	18	1	17	472	3	2.575	0.84	3.77
1	27	0	180	76	23.4568	81	1	125	71	10	0	12	356	2	2.14	0.76	2.7
1	27	0	177	68	21.7051	81	1	114	58	23	2	17	349	2	2.04	0.95	3.94
1	27	0	173	63	21.0498	81	1	111	73	35	3	17	296	1	2.11	0.87	5.52
1	28	0	173	65	21.7181	81	1	154	106	13	0	15	354	2	2.365	1.47	4.83
1	28	1	175	70	22.8571	81	1	118	73	21	2	16	399	3	3.305	0.7	4.03
1	28	0	172	67.5	22.8164	81	1	120	76	91	3	47	448	3	2.35	1.1	4.26
1	29	0	170	60	20.7612	81	1	108	63	16	1	13	296	1	2.165	0.6	4.33
1	29	0	170	65	22.4913	81	1	125	76	18	1	16	373	2	4.8	1.94	2.69
1	30	1	172	72	24.3375	81	1	150	86	17	1	16	397	3	2.325	1.18	4.53
1	31	1	167	70	25.0995	81	1	128	77	24	2	23	479	3	2.23	4.64	4.33
2	31	1	159	65	25.711	81	1	122	75	9	0	13	290	1	2.175	0.91	4.7
1	32	1	165	67	24.6097	81	1	109	77	19	1	22	330	1	2.425	2.13	4.09
1	32	0	172	74	25.0135	81	1	122	70	25	2	20	281	1	2.27	0.69	4.3
1	32	0	174	70	23.1206	81	1	111	55	20	2	19	316	1	3.135	1.14	4.3
1	33	0	173	65	21.7181	81	1	109	69	21	2	21	379	2	2.43	1.86	6.3
1	34	0	162	56	21.3382	81	1	110	65	13	0	17	326	1	4.83	1.71	4.94
1	34	0	170	64.6	22.3529	81	1	114	68	21	2	23	460	3	2.34	0.82	7.32
1	35	1	170	74	25.6055	81	1	126	91	12	0	14	319	1	2.625	0.94	4.87
1	35	0	178	68	21.4619	81	1	147	95	14	1	15	377	2	2.135	0.66	4.56
1	35	1	170	68	23.5294	81	1	120	69	22	2	17	346	2	2.52	0.9	3.55
1	35	1	171	64	21.8871	81	1	136	64	30	3	15	320	1	2.53	0.99	5.95
1	35	0	180	75	23.1481	81	1	134	79	30	3	19	392	2	2.14	1	4.36
2	35	0	168	67.5	23.9158	81	1	107	81	10	0	19	478	3	1.45	1.15	5.3
1	36	0	176	66	21.3068	81	1	127	82	12	0	15	299	1	4.62	0.89	3.95
1	36	0	172	75	25.3515	81	1	125	73	15	1	16	376	2	2.315	1.6	5.08
1	37	0	172	73	24.6755	81	1	130	73	18	1	17	322	1	2.275	0.58	5.07
2	38	0	170	65	22.4913	81	1	126	71	13	0	19	278	0	4.74	0.8	3.22
1	39	0	163	54	20.3244	81	1	118	70	28	2	22	283	1	4.37	1.53	3.39
1	39	1	172	65	21.9713	81	1	131	81	25	2	18	371	2	1.805	2.07	5.19
1	40	0	172	67.3	22.7488	81	1	131	75	20	2	21	358	2	5.16	1.57	3.98
1	40	1	170	65	22.4913	81	1	123	79	34	3	22	410	3	5.59	2.06	5.23
2	40	0	168	68.9	24.4118	81	1	112	68	16	1	19	358	2	4.41	0.88	4.69
2	40	1	160	64.8	25.3125	81	1	141	83	20	2	22	274	0	4.95	0.51	3.52
1	41	0	178	70	22.0932	81	1	98	64	26	2	17	344	2	5.85	3.48	4.35
1	41	0	176	76	24.5351	81	1	138	75	28	2	23	364	2	2.34	1.01	4.05
1	41	1	160	61.5	24.0234	81	1	136	95	23	2	17	459	3	5.71	2.95	4.75
1	41	0	170	67.7	23.4256	81	1	120	70	30	3	22	450	3	4.77	3.22	3.63
1	42	0	180	70	21.6049	81	1	139	79	13	0	15	291	1	5.56	0.81	3.92
1	42	0	172	69	23.3234	81	1	139	83	17	1	22	371	2	4.18	2.08	3.93
1	42	1	172	68	22.9854	81	1	142	85	21	2	21	362	2	5.4	2.23	4.39
1	43	0	168	64	22.6757	81	1	107	77	8	0	27	393	2	4.59	0.5	4.5
1	43	0	164	65	24.1672	81	1	118	66	14	1	17	310	1	2.7	1.71	5.04
1	43	0	169	62.5	21.883	81	1	110	70	14	1	18	325	1	4.63	0.76	5.68
1	44	0	175	65.8	21.4857	81	1	101	72	23	2	18	368	2	6.43	0.95	3.66
2	44	0	176	69	22.2753	81	1	143	91	132	3	121	295	1	2.47	1.9	4.58
1	45	0	173	65	21.7181	81	1	121	74	16	1	25	388	2	4.98	1.26	5.48
2	45	0	163	64	24.0882	81	1	107	67	9	0	13	253	0	2.41	1.51	5
2	45	0	160	60	23.4375	81	1	125	86	13	0	15	281	1	5.05	1.27	6.14
1	46	1	170	65	22.4913	81	1	118	77	31	3	25	368	2	4.5	2.43	4.9
1	47	1	160	68.5	26.7578	81	1	159	99	38	3	19	422	3	5.78	2.28	5.5
2	48	0	160	57	22.2656	81	1	121	72	17	1	18	212	0	5.02	1.07	4.78
2	48	0	160	69	26.9531	81	1	125	73	41	3	23	356	2	1.975	0.91	5.38
1	49	0	168	67	23.7387	81	1	130	90	16	1	19	287	1	4.63	0.69	3.07
1	49	0	172	70	23.6614	81	1	130	65	26	2	16	307	1	4.78	0.97	4.4
2	50	0	158	60.7	24.315	81	1	114	70	101	3	37	253	0	4.02	0.86	4.26
1	51	0	173	56.3	18.8112	81	1	102	55	14	1	17	343	2	4.31	1.24	4.11
1	51	0	168	65	23.03	81	1	120	69	16	1	17	376	2	4.92	1.2	4.33
1	51	1	162	64	24.3865	81	1	115	81	17	1	20	481	3	5.22	0.96	6.12
1	52	0	175	65	21.2245	81	1	113	70	17	1	17	346	2	4.21	1.5	4.17
2	52	0	159	62.5	24.7221	81	1	107	63	11	0	15	273	0	4.82	0.82	5.16
1	53	0	172	66	22.3094	81	1	136	82	15	1	20	369	2	4.37	0.71	5.02
1	55	0	178	61	19.2526	81	1	101	64	16	1	19	297	1	4.48	1.07	6.16
1	55	1	177	68	21.7051	81	1	116	65	15	1	18	358	2	4.52	0.74	5.88
1	57	1	170	60	20.7612	81	1	162	87	30	3	17	347	2	4.88	1.57	4.51
1	58	0	173	61	20.3816	81	1	103	72	11	0	16	393	2	4.24	1.09	5.49
1	58	1	173	70	23.3887	81	1	128	88	44	3	30	436	3	5.26	5.15	4.89
1	30	0	176	74.5	24.0509	81.5	1	130	75	8	0	14	406	3	2.37	1.26	3.64
1	44	0	176	65	20.984	81.5	1	114	67	16	1	17	345	2	4.51	1.42	4.02
1	23	0	175	70	22.8571	82	1	146	73	36	3	21	374	2	2.06	1.06	4.53
1	24	0	183	76	22.694	82	1	127	68	39	3	25	358	2	2.395	0.96	3.84
1	25	1	178	68.5	21.6197	82	1	139	79	23	2	17	344	2	2.905	1.08	3.61
1	26	0	180	77	23.7654	82	1	117	78	18	1	19	359	2	2.075	1.65	3
1	26	1	175	70	22.8571	82	1	131	75	36	3	19	417	3	2.605	1.55	4.86
1	27	0	170	67	23.1834	82	1	131	72	31	3	20	287	1	2.105	1.3	3.81
1	27	0	175	65	21.2245	82	1	104	59	44	3	26	591	3	2.345	0.87	4.05
1	27	1	172	76	25.6896	82	1	134	80	31	3	19	400	3	1.99	1.61	5.22
2	27	0	163	59	22.2063	82	1	107	69	12	0	15	258	0	2.35	0.81	4.89
1	29	0	188	74	20.9371	82	1	116	75	18	1	18	250	0	2.495	0.88	3.24
1	29	0	170	73	25.2595	82	1	136	79	14	1	16	340	2	2.545	0.62	4.01
1	29	0	175	63	20.5714	82	1	125	71	22	2	20	386	2	2.185	1	3.81
1	29	0	165	60	22.0386	82	1	131	73	45	3	22	302	1	2.01	0.72	4.18
2	29	0	165	60	22.0386	82	1	109	64	8	0	12	214	0	2.29	0.65	4.26
1	30	0	172	70	23.6614	82	1	115	67	13	0	14	303	1	2.225	1.1	3.7
1	30	1	178	75	23.6713	82	1	155	78	13	0	15	391	2	2.07	2.17	4.65
1	30	0	185	90	26.2966	82	1	120	75	14	1	19	335	1	2.135	0.83	5.09
1	30	0	173	60	20.0474	82	1	110	72	21	2	18	291	1	2.205	0.64	4.76
1	30	0	175	75	24.4898	82	1	138	86	30	3	26	496	3	2.355	1.8	4.44
2	30	0	178	70.7	22.3141	82	1	118	72	8	0	12	253	0	2.295	0.97	8.02
1	31	1	165	67.5	24.7934	82	1	115	68	19	1	18	276	0	2.745	2.11	5.3
1	31	0	173	64	21.3839	82	1	119	75	23	2	21	319	1	2.265	1.02	4.52
2	31	1	161	58.7	22.6457	82	1	117	68	17	1	16	228	0	2.475	1.31	5.16
1	32	0	174	65	21.4692	82	1	130	76	14	1	14	465	3	2.515	1.53	5.27
1	33	0	173	63	21.0498	82	1	106	67	12	0	16	202	0	2.115	0.86	4.06
1	33	0	173	63	21.0498	82	1	118	73	13	0	19	349	2	2.29	1.16	5.09
1	33	0	175	72	23.5102	82	1	130	82	33	3	22	279	0	2.375	1.76	4.33
2	34	1	160	65	25.3906	82	1	147	81	19	1	18	464	3	2.39	0.97	4.55
1	35	0	168	64	22.6757	82	1	120	80	13	0	18	504	3	2.575	1.5	4.54
1	35	0	174	68.5	22.6252	82	1	117	74	17	1	15	266	0	2.51	0.9	3.71
2	35	0	167	62	22.231	82	1	118	74	7	0	13	265	0	5.09	0.49	3.56
2	35	0	165	65	23.8751	82	1	101	63	12	0	15	272	0	2.48	1.71	4.09
1	36	0	165	69	25.3444	82	1	126	69	16	1	22	326	1	2.24	1.49	4.25
1	36	1	170	65	22.4913	82	1	111	65	24	2	15	394	2	2.245	1.09	5.5
2	36	0	162	55	20.9572	82	1	126	78	10	0	18	361	2	4.55	0.64	5.26
2	36	0	150	53	23.5556	82	1	120	82	24	2	20	138	0	4.77	0.58	4.02
1	37	0	171	71	24.281	82	1	123	68	10	0	13	364	2	2.58	1.53	4.29
1	37	0	181	70	21.3669	82	1	143	83	14	1	17	322	1	2.345	1.1	4.15
1	37	0	172	68	22.9854	82	1	125	75	17	1	17	340	2	2.25	0.58	4.7
1	37	0	177	64	20.4284	82	1	117	75	16	1	22	380	2	2.38	2.64	5.77
1	38	0	175	74	24.1633	82	1	127	85	10	0	15	286	1	2.37	0.57	3.27
1	38	0	178	68	21.4619	82	1	113	71	13	0	16	312	1	2.5	0.88	5.63
1	38	0	168	62	21.9671	82	1	135	88	15	1	18	452	3	2.235	1.2	4.32
1	38	1	165	64	23.5078	82	1	113	69	39	3	28	350	2	4.19	1.01	3.68
1	39	0	172	69	23.3234	82	1	121	66	12	0	16	365	2	5.05	0.88	3.61
1	39	0	168	62	21.9671	82	1	121	80	15	1	17	260	0	2.26	0.78	4.52
1	39	0	170	63	21.7993	82	1	116	70	14	1	23	335	1	4.54	1.17	3.93
1	39	0	164	59	21.9363	82	1	130	86	15	1	16	441	3	4.22	1.67	6.34
1	39	0	173	72	24.0569	82	1	148	90	29	2	21	337	1	4.77	1.54	4.25
1	39	1	178	71	22.4088	82	1	94	65	26	2	24	324	1	2.46	1.22	4.69
1	39	1	175	70	22.8571	82	1	118	75	43	3	24	379	2	5.38	1.51	5.74
1	39	0	168	69.5	24.6244	82	1	119	71	37	3	24	423	3	2.275	1.49	3.8
2	39	0	160	55	21.4844	82	1	109	75	23	2	21	297	1	2.335	0.95	3.76
1	40	0	170	66	22.8374	82	1	122	80	11	0	13	296	1	2.285	0.88	4.22
1	40	0	173	66	22.0522	82	1	128	77	11	0	14	354	2	5.2	1.23	4
1	40	0	173	67	22.3863	82	1	104	67	14	1	14	389	2	2.585	1.15	5.07
1	40	1	176	76	24.5351	82	1	111	75	18	1	20	376	2	4.78	1.47	5.37
1	40	0	180	70	21.6049	82	1	131	77	21	2	20	247	0	4.36	1.46	4.27
1	40	0	180	68	20.9877	82	1	141	66	20	2	23	322	1	4.55	0.84	3.2
1	40	0	163	63	23.7118	82	1	140	82	42	3	32	345	2	2.27	0.81	3.97
1	41	0	175	69	22.5306	82	1	120	68	22	2	19	293	1	4.81	0.83	4.64
1	41	1	175	75	24.4898	82	1	116	75	23	2	24	361	2	2.105	1.19	4.53
2	41	1	168	69	24.4473	82	1	122	62	22	2	19	332	1	2.36	3.12	4.49
1	42	0	170	66	22.8374	82	1	166	101	14	1	22	392	2	5.58	1.03	4.09
1	43	0	179	72	22.4712	82	1	138	78	15	1	22	298	1	4.96	0.74	4.73
1	43	0	170	65.5	22.6644	82	1	156	88	15	1	19	403	3	5.63	0.97	3.22
1	44	0	178	63	19.8839	82	1	124	72	15	1	17	270	0	4.48	1.36	4.61
1	44	1	165	60	22.0386	82	1	156	100	20	2	19	383	2	4.52	3.32	5.8
1	44	1	168	65	23.03	82	1	126	85	26	2	18	458	3	5.39	1.47	4.85
2	44	0	160	59	23.0469	82	1	113	70	15	1	13	270	0	2.46	0.61	4.51
1	45	0	167	67	24.0238	82	1	113	73	16	1	13	427	3	4.78	1.88	5.16
1	45	1	165	61	22.4059	82	1	120	72	17	1	22	396	3	4.96	0.9	3.41
2	45	1	173	70	23.3887	82	1	114	78	20	2	17	333	1	4.73	2.79	5.96
1	46	0	167	66	23.6652	82	1	146	85	11	0	19	455	3	4.88	1.12	5.79
1	46	0	178	80	25.2493	82	1	150	105	26	2	21	441	3	4.45	2.68	5.16
1	46	1	170	65	22.4913	82	1	112	69	33	3	20	470	3	2.515	1.36	4.29
1	46	1	164	60	22.3081	82	1	122	86	73	3	55	447	3	5.2	2.97	4.72
2	46	0	161	67	25.8478	82	1	135	85	23	2	20	265	0	4.67	0.85	5.64
1	47	1	172	69	23.3234	82	1	134	75	10	0	13	231	0	2.22	0.78	4.97
1	47	0	168	65	23.03	82	1	121	63	30	3	21	368	2	2.425	1.65	4.8
1	48	0	170	70	24.2215	82	1	165	85	24	2	18	269	0	2.43	0.94	3.91
2	48	1	155	62.5	26.0146	82	1	131	82	8	0	17	288	1	2.485	2.88	5.58
2	51	1	163	61.5	23.1473	82	1	119	81	13	0	16	350	2	2.32	5.53	4.27
2	53	0	157	62	25.1532	82	1	125	78	19	1	24	286	1	4.33	1.16	5.22
2	53	0	160	60	23.4375	82	1	117	79	33	3	20	379	2	4.12	0.55	3.78
1	54	0	178	67	21.1463	82	1	130	76	24	2	26	397	3	4.86	1.05	5.39
1	54	0	173	72	24.0569	82	1	119	72	32	3	21	339	2	4.47	1.46	5.14
1	54	1	175	80	26.1224	82	1	130	82	32	3	26	507	3	5.95	1.92	5.28
2	54	0	164	65	24.1672	82	1	108	68	13	0	14	215	0	5.16	0.78	4.01
1	55	0	173	65	21.7181	82	1	108	61	16	1	16	302	1	4.95	0.91	5.05
1	56	0	182	72.9	22.0082	82	1	120	81	8	0	17	419	3	4.16	3.1	4.44
1	56	0	166	82	29.7576	82	1	128	87	16	1	17	297	1	5.76	0.76	3.16
1	56	1	169	68	23.8087	82	1	124	79	35	3	22	382	2	2.28	2.02	4.09
1	57	0	174	69	22.7903	82	1	139	71	13	0	14	288	1	8.53	1.03	3.94
1	57	0	173	65	21.7181	82	1	112	62	18	1	19	317	1	4.72	1.06	3.4
1	57	1	168	70	24.8016	82	1	147	89	37	3	21	316	1	4.42	4.66	4.22
1	58	0	172	64	21.6333	82	1	116	74	12	0	15	309	1	4.69	0.98	4.55
1	58	0	165	61	22.4059	82	1	128	75	19	1	15	262	0	6.79	1.72	4.54
1	59	0	175	67	21.8776	82	1	102	65	20	2	26	387	2	4.76	0.54	4.26
1	38	0	173	62.5	20.8828	82.4	1	102	60	16	1	16	342	2	2.465	1.12	4.2
1	38	0	174	68	22.46	82.5	2	123	70	14	1	15	456	3	2.06	2.53	3.5
1	23	1	177	75	23.9395	83	2	140	80	11	0	13	384	2	2.22	0.78	5.13
1	23	0	170	58	20.0692	83	2	117	56	15	1	16	325	1	2.105	0.55	2.94
1	24	0	168	64	22.6757	83	2	117	68	26	2	18	265	0	2.3	1.03	4.11
1	25	0	177	75	23.9395	83	2	131	71	15	1	20	352	2	2.435	1.12	3.28
1	25	0	180	81	25	83	2	143	79	28	2	18	465	3	2.19	0.82	3.62
2	25	1	158	66	26.4381	83	2	126	85	27	2	20	312	1	3.99	0.99	3.37
1	26	0	173	64	21.3839	83	2	137	77	8	0	14	339	2	2.22	1.06	3.9
1	26	0	183	75	22.3954	83	2	131	77	6	0	16	370	2	2.115	0.48	3.36
1	26	0	172	70	23.6614	83	2	129	63	30	3	23	424	3	2.165	0.81	5.36
1	27	0	178	74	23.3556	83	2	124	72	14	1	15	405	3	3.235	0.9	3.88
1	27	0	176	75	24.2123	83	2	108	76	22	2	19	479	3	1.875	0.95	4.91
1	27	1	172	73	24.6755	83	2	121	76	27	2	22	477	3	2.165	1.66	4.32
1	27	0	170	70	24.2215	83	2	121	83	76	3	76	448	3	2.12	1.55	5.32
1	28	0	174	67	22.1297	83	2	103	69	14	1	17	341	2	2.12	0.83	3.89
1	28	0	180	77	23.7654	83	2	130	66	19	1	18	433	3	2.5	1.08	3.49
1	28	0	170	66	22.8374	83	2	114	73	26	2	24	319	1	2.315	1.76	5.32
1	28	1	170	66	22.8374	83	2	112	64	26	2	24	405	3	2.27	2.77	4.18
1	28	1	175	72	23.5102	83	2	125	73	27	2	25	499	3	2.15	0.67	3.08
1	28	0	174	65	21.4692	83	2	115	72	35	3	22	372	2	2.325	0.72	5.05
1	28	0	180	75	23.1481	83	2	120	65	44	3	21	476	3	2.44	0.77	4.21
1	29	0	169	64	22.4082	83	2	112	69	14	1	17	383	2	1.93	0.71	5.47
1	29	1	165	65	23.8751	83	2	117	78	21	2	20	327	1	2.31	1.07	3.96
1	29	1	174	76	25.1024	83	2	152	95	24	2	18	366	2	3.435	1.55	5.2
1	29	1	175	65.6	21.4204	83	2	110	74	27	2	21	392	2	2.5	0.77	3.97
1	29	0	168	65	23.03	83	2	120	72	21	2	22	397	3	2.115	0.84	4.4
1	29	0	176	74	23.8895	83	2	113	69	36	3	20	431	3	2.38	0.8	4.72
2	29	1	163	68.5	25.7819	83	2	134	77	13	0	15	255	0	5.3	1.54	4.16
2	29	1	168	75	26.5731	83	2	120	72	18	1	15	324	1	2.275	1.39	4.74
1	30	0	188	76	21.5029	83	2	116	78	13	0	16	475	3	2.175	1	2.92
1	30	1	175	67	21.8776	83	2	125	61	17	1	18	216	0	2.285	0.75	3.92
1	30	1	174	74	24.4418	83	2	135	67	23	2	18	273	0	2.265	1.21	4.62
1	30	0	175	72	23.5102	83	2	122	76	27	2	22	345	2	2.265	0.97	4.65
1	31	0	171.5	64.4	21.8956	83	2	123	73	17	1	19	324	1	2.215	1.01	4.71
1	31	0	172	75	25.3515	83	2	122	75	14	1	15	436	3	2.48	0.92	4.39
1	31	0	165	64	23.5078	83	2	108	61	63	3	26	345	2	2.295	1.24	3.41
1	32	0	175	70	22.8571	83	2	128	60	10	0	16	310	1	2.17	0.68	3.75
1	32	0	178	70	22.0932	83	2	116	72	15	1	16	283	1	2.43	0.58	4.15
1	32	0	170	64	22.1453	83	2	122	76	17	1	16	382	2	2.36	0.55	3.73
1	33	0	170	68.5	23.7024	83	2	111	58	12	0	16	303	1	2.48	0.78	5.02
1	33	0	174	70	23.1206	83	2	115	70	16	1	20	338	2	2.06	1.09	4.25
1	33	1	174	66	21.7994	83	2	109	82	21	2	18	466	3	2.415	1.35	3.81
1	33	1	175	80	26.1224	83	2	143	80	22	2	20	577	3	2.4	2.17	4.65
1	34	1	178	75	23.6713	83	2	146	93	13	0	23	342	2	2.265	1.25	3.26
1	34	0	168	66	23.3844	83	2	119	67	27	2	25	412	3	1.58	0.96	3.78
1	34	0	175	70	22.8571	83	2	153	75	61	3	25	414	3	2.25	1.55	4.82
1	35	0	174	70	23.1206	83	2	111	70	26	2	22	309	1	2.375	1.06	3.81
1	35	0	169	67	23.4586	83	2	138	80	21	2	15	426	3	2.15	0.97	4.36
1	35	1	170	74	25.6055	83	2	114	76	50	3	27	366	2	2.235	3.26	4.59
1	36	0	170	65	22.4913	83	2	129	79	12	0	13	245	0	2.62	2.44	4.08
1	36	0	167	68.5	24.5617	83	2	136	77	16	1	17	265	0	2.2	0.86	3.79
1	36	1	175	77	25.1429	83	2	130	80	29	2	22	553	3	2.935	1.68	3.9
1	36	1	170	72	24.9135	83	2	140	60	45	3	34	428	3	2.27	2.36	4.41
2	36	1	169	67.5	23.6336	83	2	105	56	19	1	15	278	0	2.365	0.51	3.99
1	37	0	172	74	25.0135	83	2	94	61	19	1	24	280	0	2.365	1.24	4.29
1	37	0	168	63	22.3214	83	2	125	81	17	1	22	326	1	2.355	0.85	7.82
1	37	1	172	73	24.6755	83	2	155	90	46	3	23	467	3	5.17	0.93	3.85
1	38	0	175	75	24.4898	83	2	140	64	17	1	23	265	0	4.28	0.62	2.74
1	38	0	175	67	21.8776	83	2	120	75	18	1	17	353	2	3.79	0.88	3.92
1	39	0	164	68	25.2826	83	2	133	72	11	0	13	335	1	4.84	1.4	4.61
1	39	1	176	72	23.2438	83	2	142	77	13	0	16	305	1	2.195	0.6	3.74
1	39	1	172	78	26.3656	83	2	137	91	16	1	17	455	3	2.535	1.57	2.78
1	39	0	170	70	24.2215	83	2	134	88	24	2	18	311	1	4.43	1.41	4.66
1	39	0	175	68	22.2041	83	2	117	70	22	2	18	320	1	2.76	2.58	2.96
1	40	0	180	73	22.5309	83	2	102	59	24	2	25	403	3	2.465	1.43	4.91
1	40	1	175	71	23.1837	83	2	117	72	20	2	15	416	3	2.235	1.41	3.91
1	40	1	175	71	23.1837	83	2	110	72	29	2	21	476	3	4.92	2.53	3.91
1	40	1	175	71	23.1837	83	2	133	82	51	3	27	492	3	4.24	1.13	3.84
1	41	0	170	64	22.1453	83	2	118	72	11	0	12	206	0	1.945	0.76	4.15
1	41	0	180	58	17.9012	83	2	115	65	12	0	16	297	1	1.835	0.72	4.06
1	41	0	164	63	23.4236	83	2	140	74	12	0	17	314	1	4.52	1	4.42
1	41	0	178	66	20.8307	83	2	126	84	15	1	20	346	2	4.96	1.18	3.64
1	41	1	170	67	23.1834	83	2	133	69	14	1	14	381	2	2.14	1.37	4.63
1	41	1	165	68	24.977	83	2	115	77	28	2	20	453	3	2.555	1.72	3.45
1	42	0	176	67	21.6296	83	2	149	90	13	0	17	273	0	2.535	0.69	4.32
1	42	0	177	72	22.9819	83	2	109	59	12	0	13	295	1	2.49	0.6	3.73
1	42	0	170	66.8	23.1142	83	2	136	87	19	1	17	316	1	4.88	3.7	3.93
1	42	0	175	68.7	22.4327	83	2	123	68	18	1	18	350	2	4.73	2.02	4.61
1	42	0	168	69	24.4473	83	2	123	78	25	2	19	314	1	2.145	1.33	4.47
1	42	0	173	68	22.7204	83	2	128	80	22	2	18	359	2	4.67	1.08	4.14
1	43	0	172	63	21.2953	83	2	119	81	16	1	14	300	1	5.08	1.07	5.54
1	43	0	169	72.5	25.3843	83	2	122	70	28	2	21	326	1	4.84	1.69	4.29
1	43	0	168	61	21.6128	83	2	131	81	28	2	22	442	3	2.355	1.25	5.53
1	43	0	168	72	25.5102	83	2	110	74	58	3	32	270	0	4.71	1.3	5.4
1	44	0	168	60	21.2585	83	2	106	72	18	1	24	400	3	4.69	0.61	4.35
1	44	0	178	70	22.0932	83	2	118	61	26	2	19	303	1	4.45	1.46	2.84
1	44	0	168	72	25.5102	83	2	134	82	27	2	30	408	3	4.41	1.51	4.57
1	44	1	172	67.5	22.8164	83	2	130	77	34	3	25	321	1	4.82	1.86	6.27
1	44	0	172	65	21.9713	83	2	129	64	41	3	24	462	3	4.49	1.19	4.33
1	45	0	171	62.5	21.3741	83	2	124	58	12	0	14	300	1	5.01	1.72	4.3
1	45	0	170	69	23.8754	83	2	130	75	15	1	18	277	0	5.37	1.3	4.25
1	45	0	175	80	26.1224	83	2	130	82	25	2	24	302	1	5.04	1.71	3.36
2	45	1	158	62.5	25.0361	83	2	108	69	16	1	16	257	0	4.41	1.88	5.61
2	45	1	165	70	25.7117	83	2	136	88	20	2	19	380	2	2.47	6.21	6.24
1	46	1	180	80	24.6914	83	2	169	69	11	0	15	323	1	12.54	7.09	6.46
1	46	1	176	75.7	24.4383	83	2	137	85	25	2	18	412	3	4.94	3.16	4.32
2	46	1	157	72.5	29.413	83	2	150	93	35	3	33	348	2	5.08	1.57	6.21
1	47	0	170	67.5	23.3564	83	2	129	70	17	1	18	320	1	4.71	0.97	4.05
1	47	0	172	65	21.9713	83	2	130	86	19	1	17	375	2	4.85	1.02	4.15
1	47	0	176	71.4	23.0501	83	2	119	73	14	1	16	452	3	4.95	0.89	5.16
1	47	0	170	60	20.7612	83	2	108	64	24	2	19	347	2	4.76	1.08	4.71
1	47	1	165	72	26.4463	83	2	122	81	27	2	19	402	3	4.45	1.87	4.21
2	47	0	162	62	23.6244	83	2	126	70	12	0	14	197	0	5.44	1.02	3.37
2	47	0	170	64	22.1453	83	2	105	68	9	0	13	237	0	2.48	0.91	3.78
2	47	1	158	65	26.0375	83	2	135	80	9	0	12	284	1	2.52	0.91	4.49
1	48	0	165	60	22.0386	83	2	146	87	32	3	25	315	1	4.86	1.52	5.22
2	48	0	168	65	23.03	83	2	125	77	13	0	16	308	1	4.89	1.12	4.07
2	48	0	155	52	21.6441	83	2	130	73	31	3	22	200	0	4.82	2.25	5.81
1	49	1	172	65	21.9713	83	2	125	64	11	0	19	382	2	5.11	1.85	4.25
1	49	1	177	75	23.9395	83	2	107	69	18	1	18	337	1	5.12	1.26	5.2
1	49	1	173	70	23.3887	83	2	170	165	26	2	22	454	3	2.475	2.45	4.56
2	49	1	158	58.3	23.3536	83	2	144	84	49	3	29	238	0	2.325	2.86	5.75
1	50	0	174	67	22.1297	83	2	134	88	14	1	16	320	1	3.99	1.36	5.24
1	50	0	172	70	23.6614	83	2	122	78	17	1	16	328	1	5.27	2.52	5.35
1	50	1	170	67	23.1834	83	2	127	75	17	1	18	332	1	4.62	1.51	4.12
1	50	1	165	70	25.7117	83	2	128	91	16	1	15	371	2	4.95	1.18	3.81
1	50	0	173	68	22.7204	83	2	148	88	18	1	15	432	3	4.8	1.76	5.51
2	50	0	163	62	23.3355	83	2	147	93	15	1	19	227	0	4.51	1.8	6.54
2	50	1	163	65	24.4646	83	2	108	73	14	1	17	276	0	5.21	2.09	6.15
1	51	0	172	70	23.6614	83	2	114	73	20	2	17	392	2	2.515	1.94	5.5
1	51	0	175	70	22.8571	83	2	128	70	42	3	20	347	2	5.6	1.1	4.59
2	51	0	163	59	22.2063	83	2	114	64	10	0	17	332	1	5.22	1.08	6.35
1	52	1	178	72	22.7244	83	2	120	76	8	0	13	233	0	4.74	0.94	4.75
1	52	1	162	65	24.7676	83	2	133	85	63	3	56	469	3	2.47	1.07	5.19
1	53	0	158	65	26.0375	83	2	125	77	22	2	20	320	1	4.87	0.73	4.36
1	53	0	172	76	25.6896	83	2	125	79	37	3	25	282	1	4.33	1.44	5.68
1	53	0	170	69.5	24.0484	83	2	134	85	59	3	38	341	2	5.08	5.67	5.37
2	53	1	159	60	23.7332	83	2	130	80	17	1	16	281	1	4.63	1.54	6.25
1	54	0	175	68	22.2041	83	2	129	87	20	2	16	345	2	4.92	1.23	4.19
2	54	0	162	60	22.8624	83	2	130	74	12	0	17	262	0	4.89	0.64	5.07
1	55	0	172	63	21.2953	83	2	141	65	11	0	14	280	0	5.07	1.13	3.73
1	55	0	180	68	20.9877	83	2	139	72	14	1	16	229	0	4.14	1.04	5.61
1	55	1	165	65	23.8751	83	2	147	87	38	3	23	414	3	8.47	2.34	6.18
1	56	0	175	65	21.2245	83	2	123	80	15	1	18	373	2	5.19	1.15	4.63
1	56	0	174	72	23.7812	83	2	150	74	16	1	16	464	3	5.41	1.14	5.12
1	57	0	170	60	20.7612	83	2	107	68	19	1	23	361	2	4.46	1.3	3.62
1	57	0	165	62	22.7732	83	2	125	79	31	3	25	260	0	6.54	1.13	3.04
1	58	1	167	69	24.7409	83	2	120	77	32	3	20	288	1	4.75	1.38	3.24
1	59	0	170	62	21.4533	83	2	139	83	22	2	19	392	2	6.9	2.55	4.64
1	59	1	170	67	23.1834	83	2	119	72	74	3	33	321	1	5.02	1.42	5.74
1	36	0	177	70	22.3435	83.5	2	116	70	20	2	18	340	2	2.665	1.03	3.77
1	21	0	172	75	25.3515	84	2	152	75	27	2	25	320	1	2.31	0.72	5.33
1	24	0	181	75	22.8931	84	2	130	72	9	0	11	334	1	2	0.9	4.08
1	24	0	171	65	22.2291	84	2	124	75	13	0	17	415	3	2.27	0.64	3.9
1	24	1	170	67	23.1834	84	2	143	84	42	3	27	345	2	2.455	2.04	3.14
1	25	0	175	68	22.2041	84	2	105	65	11	0	16	353	2	1.965	1.02	4.23
1	25	0	183	75	22.3954	84	2	133	77	16	1	14	305	1	2.415	0.75	4.03
1	25	0	173	71	23.7228	84	2	130	75	17	1	14	351	2	2.34	0.96	3.66
1	25	0	169	75	26.2596	84	2	126	65	16	1	14	451	3	2.255	0.59	4.54
1	26	1	177	69	22.0243	84	2	111	65	9	0	13	433	3	2.38	0.92	4.07
1	26	0	182	70	21.1327	84	2	129	77	72	3	151	271	0	2.08	0.62	4.04
1	27	1	180	75	23.1481	84	2	125	78	15	1	13	370	2	2.35	0.64	3.55
1	27	0	180	70	21.6049	84	2	131	71	16	1	14	429	3	2.24	1.49	5.23
1	27	1	180	75	23.1481	84	2	128	75	39	3	18	321	1	2.18	3.27	4.4
1	27	0	181	71	21.6721	84	2	111	65	37	3	23	367	2	2.345	1.56	4.29
1	27	0	181	72	21.9774	84	2	139	81	30	3	32	373	2	2.365	1.08	4.98
1	27	0	170	72	24.9135	84	2	130	88	71	3	32	386	2	2.445	1.58	5.03
1	27	0	172	71	23.9995	84	2	137	94	33	3	22	534	3	2.265	1.86	3.72
1	28	0	168	70	24.8016	84	2	121	71	15	1	19	358	2	2.015	0.64	4.38
1	28	0	176	71	22.921	84	2	148	89	17	1	15	369	2	2.44	1.16	4.8
1	28	0	175	63	20.5714	84	2	147	76	21	2	18	267	0	2.32	0.69	3.98
1	28	0	178	73	23.04	84	2	126	70	31	3	68	337	1	2.27	0.54	4.42
1	28	0	170	65	22.4913	84	2	128	71	38	3	30	504	3	2.56	1.38	4.23
1	29	0	178	73	23.04	84	2	115	77	35	3	23	562	3	2.075	1.28	2.73
2	29	0	165	68	24.977	84	2	126	66	22	2	16	255	0	2.345	0.55	4.28
1	30	1	168	67	23.7387	84	2	133	75	48	3	21	447	3	2.245	1.37	5.04
1	31	0	177	75	23.9395	84	2	123	71	13	0	18	255	0	2.545	0.67	5.28
1	31	1	173	57	19.0451	84	2	129	76	16	1	17	429	3	2.375	3.74	4.99
1	31	0	173	75	25.0593	84	2	131	80	29	2	23	425	3	2.28	0.92	4.38
1	32	0	168	68	24.093	84	2	138	82	28	2	21	409	3	2.335	1.11	5.91
1	32	1	173	71	23.7228	84	2	120	69	34	3	23	270	0	2.145	0.93	3.76
1	32	1	173	75	25.0593	84	2	125	73	55	3	27	456	3	2.155	1.39	3.92
1	33	0	165	71	26.079	84	2	111	66	8	0	18	331	1	2.17	1.34	4.42
1	33	1	177	65	20.7476	84	2	115	64	19	1	18	408	3	2.245	2.09	4
1	34	1	172	70	23.6614	84	2	132	87	16	1	18	469	3	2.53	1.83	5.41
1	34	1	172	70	23.6614	84	2	117	74	27	2	19	421	3	2.365	3.69	4.26
1	34	1	172	78	26.3656	84	2	120	77	28	2	20	423	3	2.4	1.9	3.79
1	35	0	176	70	22.5981	84	2	113	71	12	0	15	400	3	2.06	1.11	4.05
1	35	0	170	68	23.5294	84	2	143	91	25	2	16	221	0	2.53	0.8	3.51
1	35	0	178	74	23.3556	84	2	114	73	22	2	18	373	2	2.215	1.4	4.81
2	35	1	165	68	24.977	84	2	158	100	11	0	9	271	0	4.36	3.1	4.13
1	36	0	170	69	23.8754	84	2	111	70	18	1	21	217	0	2.12	0.84	3.87
1	36	0	170	64	22.1453	84	2	126	89	14	1	16	322	1	2.515	0.67	3.58
1	36	0	166	73	26.4915	84	2	120	66	17	1	15	329	1	2.34	1.09	4.04
1	36	1	168	66.5	23.5615	84	2	113	69	19	1	21	317	1	2.275	0.89	4.2
1	36	0	160	68	26.5625	84	2	107	70	22	2	21	274	0	2.085	0.95	4.14
1	36	0	160	60	23.4375	84	2	113	73	25	2	19	360	2	2.26	1.8	3.94
2	36	0	161	57	21.9899	84	2	114	71	13	0	14	244	0	2.395	1	4.64
1	37	1	170	67	23.1834	84	2	105	69	23	2	22	331	1	4.73	1.66	4.34
1	37	1	173	75	25.0593	84	2	130	75	34	3	22	364	2	2.23	2.8	4.64
2	37	1	158	65	26.0375	84	2	113	67	12	0	13	250	0	2.155	2.25	3.95
2	37	0	158	55	22.0317	84	2	113	68	20	2	15	262	0	2.215	0.63	5.2
1	38	1	172	65	21.9713	84	2	140	79	15	1	13	312	1	2.465	0.85	3.46
1	38	1	170	65	22.4913	84	2	131	85	23	2	23	314	1	3.45	1.23	4.14
1	38	1	170	67	23.1834	84	2	120	69	60	3	35	308	1	2.295	1.16	4.7
1	38	0	181	78	23.8088	84	2	130	80	48	3	30	392	2	4.55	1.04	5.2
1	39	0	170	65	22.4913	84	2	130	84	15	1	17	293	1	2.52	1.31	4.65
1	40	1	170	70	24.2215	84	2	136	82	25	2	16	383	2	4.78	1.44	4.98
1	40	1	168	63	22.3214	84	2	127	75	21	2	20	399	3	4.23	1.23	4.86
1	40	0	178	77	24.3025	84	2	118	66	36	3	41	278	0	2.71	1.31	3.34
2	40	1	164	75	27.8852	84	2	127	75	16	1	15	281	1	4.56	0.83	3.78
1	41	1	171	74	25.3069	84	2	139	88	18	1	17	316	1	2.34	1.57	4.16
1	41	1	162	66	25.1486	84	2	125	82	23	2	20	373	2	4.62	3.92	4.46
2	41	1	163	65.5	24.6528	84	2	129	85	37	3	25	331	1	3.13	1.96	5.9
1	42	0	172	63	21.2953	84	2	125	83	9	0	18	355	2	3.135	1.89	6.8
1	42	0	170	74	25.6055	84	2	130	75	22	2	21	366	2	2.565	0.69	4.45
1	42	1	170	73.5	25.4325	84	2	151	92	24	2	23	388	2	4.4	0.95	5.82
1	42	0	176	66	21.3068	84	2	136	81	24	2	23	485	3	5.21	1.27	5.96
1	42	0	168	65	23.03	84	2	149	93	34	3	35	555	3	4.65	1.85	6.58
2	42	1	156	65	26.7094	84	2	155	94	30	3	25	310	1	5.04	2.7	6.63
1	43	1	176	75	24.2123	84	2	141	95	38	3	24	422	3	6.56	1.68	5.06
1	43	1	170	75	25.9516	84	2	138	80	36	3	25	544	3	4.6	3.45	5.83
2	43	1	162	65	24.7676	84	2	130	60	17	1	16	292	1	5.1	1.56	5.18
1	44	1	173	75	25.0593	84	2	117	82	24	2	20	441	3	5.19	1.43	6.02
2	44	0	165	60	22.0386	84	2	121	69	12	0	19	377	2	2.335	1.15	4.74
1	45	1	167	65	23.3067	84	2	122	73	16	1	15	278	0	4.3	0.7	4.57
1	45	1	172	75	25.3515	84	2	142	85	20	2	19	411	3	4.27	2.67	4.68
1	46	0	170	72	24.9135	84	2	150	102	20	2	18	414	3	6.05	1.69	5.08
1	47	0	165	65	23.8751	84	2	138	93	16	1	16	297	1	3.65	3.2	4.66
1	47	1	173.5	75	24.9151	84	2	138	93	18	1	20	365	2	4.56	1.1	4.21
1	48	0	175	65	21.2245	84	2	120	68	13	0	18	454	3	2.46	0.85	4.75
1	48	0	170	71.8	24.8443	84	2	127	82	15	1	17	358	2	5.17	1.44	5.26
1	49	0	168	63	22.3214	84	2	132	82	14	1	15	212	0	5.26	0.99	4.79
1	49	0	170	68	23.5294	84	2	127	85	23	2	20	349	2	4.47	1.2	4.56
2	49	1	160	64	25	84	2	157	84	16	1	16	347	2	3.94	1.06	5.81
1	50	1	173	70	23.3887	84	2	114	70	37	3	29	488	3	4.65	3.37	4.12
1	51	0	178	70.5	22.251	84	2	159	94	15	1	14	213	0	6.22	1.36	5.66
1	52	0	160	62	24.2188	84	2	135	86	15	1	15	355	2	5.32	1.41	4.55
1	53	0	170	60	20.7612	84	2	105	70	20	2	19	323	1	4.77	0.79	4.27
2	53	0	163	61.5	23.1473	84	2	110	69	24	2	25	326	1	3	1.17	5.92
1	54	1	160	60	23.4375	84	2	130	78	17	1	16	390	2	2.57	1.04	4.08
1	54	0	168	67	23.7387	84	2	123	86	15	1	19	470	3	4.53	2.51	4.97
1	55	1	169	69	24.1588	84	2	117	70	6	0	13	369	2	7.19	1.7	4.3
1	55	1	175	71	23.1837	84	2	140	83	49	3	37	375	2	5	2.52	4.53
1	56	1	172	73	24.6755	84	2	117	76	35	3	25	245	0	4.88	2.23	5.11
1	56	0	172	67	22.6474	84	2	134	65	36	3	30	422	3	6.1	0.63	5.2
1	57	0	170	61	21.1073	84	2	156	80	18	1	17	261	0	10.33	4.28	5.93
1	58	1	168	65	23.03	84	2	116	64	20	2	19	363	2	4.22	1.16	4.67
1	59	0	168	67	23.7387	84	2	125	76	15	1	17	289	1	4.85	0.92	5.23
1	59	0	172	70.5	23.8304	84	2	102	67	25	2	26	383	2	2.295	0.85	3.94
1	29	0	171	73	24.9649	84.5	2	139	75	21	2	20	444	3	2.22	0.71	4.21
1	40	0	171	70	23.939	84.5	2	134	90	29	2	20	351	2	5.37	1.44	5.85
1	20	0	181	75	22.8931	85	2	125	70	22	2	20	396	3	2.13	0.5	4.35
1	22	0	180	80	24.6914	85	2	128	81	15	1	18	428	3	2.155	0.97	4.75
1	22	0	183	75	22.3954	85	2	124	79	17	1	17	439	3	2.345	0.57	3.53
1	22	1	176	60	19.3698	85	2	138	75	24	2	16	359	2	2.74	0.69	5.25
1	22	1	168	75	26.5731	85	2	121	63	39	3	28	554	3	2.185	1.49	4.94
2	23	0	158	62	24.8358	85	2	128	81	15	1	15	343	2	2.42	1.68	5.78
1	25	1	183	80	23.8884	85	2	118	67	28	2	20	404	3	2.495	1.15	4.1
1	25	1	177	90	28.7274	85	2	143	92	24	2	17	596	3	2.215	1.76	4.34
1	25	1	174	74	24.4418	85	2	137	90	33	3	22	512	3	1.79	1.09	5.05
1	26	0	178	68	21.4619	85	2	133	72	12	0	14	470	3	2.19	0.71	3.78
1	26	0	181	75	22.8931	85	2	157	96	17	1	20	307	1	2.15	0.87	3.59
1	26	0	175	74	24.1633	85	2	122	75	26	2	20	367	2	2.27	1.18	4.98
1	26	0	183	78.5	23.4405	85	2	120	61	31	3	21	440	3	2.225	2.23	5.27
1	27	0	170	68	23.5294	85	2	125	74	15	1	15	433	3	2.51	0.99	4.25
1	27	0	174	70	23.1206	85	2	153	90	19	1	18	463	3	2.16	0.86	4.6
1	27	0	181	73	22.2826	85	2	120	60	21	2	20	326	1	2.26	0.52	4.46
1	27	1	173	70	23.3887	85	2	118	69	34	3	22	382	2	2.46	2.97	4.42
1	28	0	173	75.8	25.3266	85	2	114	63	8	0	13	334	1	2.535	1.04	3.82
1	28	0	175	70	22.8571	85	2	135	82	13	0	14	335	1	2.26	1.06	3.88
1	28	0	180	72	22.2222	85	2	118	78	14	1	16	309	1	2.125	0.67	3.03
1	28	0	175	70.7	23.0857	85	2	119	73	14	1	18	398	3	2.345	0.79	4.88
1	28	0	185	78	22.7904	85	2	157	82	21	2	18	195	0	2.26	1.04	3.91
1	28	1	173	75	25.0593	85	2	146	95	21	2	15	405	3	2.44	0.66	4
1	28	1	170	72	24.9135	85	2	113	74	41	3	24	327	1	2.28	0.86	4.21
1	28	0	174	73	24.1115	85	2	127	64	31	3	19	513	3	2.29	1.57	4.9
1	28	0	175	71	23.1837	85	2	141	92	41	3	18	406	3	2.275	1.2	4.67
2	28	1	170	65	22.4913	85	2	134	79	25	2	17	341	2	2.475	1.23	4.06
1	29	0	162	63	24.0055	85	2	120	73	12	0	15	340	2	2.7	0.52	3.88
1	29	0	176	70	22.5981	85	2	127	64	17	1	26	307	1	2.37	1.02	4.95
1	29	0	170	70	24.2215	85	2	118	69	19	1	15	336	1	2.485	1.23	5.39
1	29	0	176	70	22.5981	85	2	120	74	21	2	15	357	2	2.005	1.64	4.41
1	29	1	175	74	24.1633	85	2	118	68	22	2	24	472	3	2.565	2.2	5.86
1	29	1	170	73	25.2595	85	2	137	75	41	3	25	375	2	2.19	0.86	5.29
1	29	1	168	66	23.3844	85	2	126	76	77	3	35	558	3	2.12	1.13	4.77
1	30	0	171	67	22.913	85	2	107	66	12	0	12	194	0	2.355	0.69	9.1
1	30	0	174	65	21.4692	85	2	122	70	14	1	16	285	1	4.91	0.8	4
1	30	0	178	68	21.4619	85	2	113	64	15	1	16	376	2	2.3	1.54	4.09
1	31	0	165	80	29.3848	85	2	134	85	27	2	23	529	3	5.07	2.3	4.08
2	31	0	168	62	21.9671	85	2	115	56	11	0	14	292	1	2.15	1.31	3.39
1	32	0	163	67	25.2174	85	2	108	67	12	0	18	373	2	2.115	1.52	5.48
1	32	0	178	68	21.4619	85	2	121	73	16	1	16	306	1	2.45	0.76	4.14
1	32	0	174	66	21.7994	85	2	108	60	14	1	16	442	3	1.98	0.82	4.56
1	32	0	171	69	23.597	85	2	128	76	25	2	23	218	0	2.365	1.45	4.45
1	32	1	172	67.5	22.8164	85	2	113	66	24	2	17	319	1	2.385	0.84	3.77
1	32	1	174	76	25.1024	85	2	155	97	26	2	23	440	3	2.125	3.02	4.76
1	32	0	168	65	23.03	85	2	117	76	49	3	27	357	2	2.25	1.58	3.97
1	33	0	177	75	23.9395	85	2	115	68	21	2	19	296	1	2.56	0.95	3.65
1	33	0	174	67	22.1297	85	2	128	82	51	3	35	322	1	2.61	3.59	3.27
1	34	0	173	68	22.7204	85	2	129	65	16	1	17	389	2	2.57	0.89	4.66
1	34	0	180	75	23.1481	85	2	128	77	33	3	23	501	3	2.215	1.38	3.63
1	34	1	170	75	25.9516	85	2	154	76	72	3	27	490	3	2.33	1.28	4.98
1	34	1	171	74.4	25.4437	85	2	137	96	68	3	33	592	3	2.39	2.84	7.32
2	34	1	165	70	25.7117	85	2	120	73	19	1	15	332	1	2.51	0.89	5.22
2	34	1	165	67	24.6097	85	2	123	77	24	2	15	330	1	4.68	1.18	3.82
2	34	1	167	55	19.721	85	2	120	70	55	3	28	348	2	2.08	3.06	3.58
1	35	0	170	65	22.4913	85	2	138	88	16	1	19	404	3	2.285	1.24	3.9
1	35	0	176	73	23.5666	85	2	134	81	20	2	22	171	0	2.21	1.29	4.14
1	35	0	177	77	24.5779	85	2	129	64	26	2	22	330	1	2.385	0.8	3.96
1	35	0	174	66.9	22.0967	85	2	143	79	21	2	19	358	2	2.285	1.31	5.65
1	35	0	170	67.5	23.3564	85	2	124	79	26	2	23	427	3	2.395	1.18	5.29
1	35	0	165	63	23.1405	85	2	115	72	57	3	38	333	1	2.315	1.1	4.64
1	35	0	172	77	26.0276	85	2	105	63	43	3	28	338	2	2.31	1.81	4.3
1	35	1	169	63	22.0581	85	2	98	68	33	3	22	408	3	2.285	1.15	4.27
1	36	0	180	78.5	24.2284	85	2	121	76	14	1	18	254	0	2.25	1.07	3.54
1	36	0	173	70	23.3887	85	2	116	64	18	1	17	381	2	2.52	1.93	4.04
1	36	0	172	65	21.9713	85	2	106	69	23	2	20	324	1	1.815	0.73	5.45
2	36	1	163	67	25.2174	85	2	128	79	30	3	24	275	0	2.25	1.69	3.72
1	37	0	181	73.5	22.4352	85	2	112	66	12	0	14	339	2	2.305	0.96	4.35
1	37	0	170	67	23.1834	85	2	140	95	14	1	17	378	2	2.295	5.93	5.91
1	37	0	177	72.6	23.1734	85	2	109	64	22	2	18	304	1	2.435	1.85	6.13
1	37	0	172	60	20.2812	85	2	108	73	22	2	24	333	1	4.18	0.74	3.77
1	37	1	172	69	23.3234	85	2	112	65	26	2	21	349	2	4.63	1.09	4.13
1	37	0	170	68	23.5294	85	2	121	71	27	2	19	422	3	2.395	1.34	5.34
1	37	0	178	67	21.1463	85	2	111	66	31	3	28	316	1	4.28	0.86	3.55
1	37	1	170	70	24.2215	85	2	124	73	35	3	23	383	2	4.61	1.68	4.72
1	37	0	170	62	21.4533	85	2	123	76	31	3	21	441	3	4.58	1.17	4.27
1	38	1	177	85	27.1314	85	2	128	82	9	0	17	263	0	2.165	1.54	3.96
1	38	0	170	65	22.4913	85	2	147	88	21	2	17	291	1	4.89	1.02	5.32
1	38	1	178	74	23.3556	85	2	135	89	24	2	17	343	2	2.455	0.72	4.36
1	38	0	174	74	24.4418	85	2	146	88	22	2	19	438	3	4.64	1.45	5.56
2	38	1	167	78	27.968	85	2	153	94	21	2	18	335	1	4.47	1.5	4.69
1	39	0	170	70	24.2215	85	2	113	75	8	0	15	407	3	4	1.13	6.32
1	39	0	179	65	20.2865	85	2	116	71	19	1	16	319	1	4.75	1	3.76
1	39	1	184	83	24.5156	85	2	145	90	14	1	12	328	1	2.455	1.45	3.92
1	39	0	170	62	21.4533	85	2	122	79	19	1	16	341	2	4.32	1.93	5.07
1	39	0	165	68	24.977	85	2	126	70	14	1	19	371	2	2.455	0.91	3.51
1	39	0	169	74	25.9095	85	2	121	77	19	1	20	414	3	2.365	1.44	4.86
1	39	0	174	68	22.46	85	2	117	65	22	2	23	351	2	2.225	0.59	5.38
1	39	1	172	76	25.6896	85	2	145	88	23	2	24	492	3	4.98	2	5.08
1	39	0	170	64.5	22.3183	85	2	125	86	44	3	25	293	1	5.73	0.84	3.07
1	39	0	170	67	23.1834	85	2	143	80	78	3	49	358	2	4.68	1.74	4.75
1	39	1	168	87	30.8248	85	2	139	93	39	3	27	435	3	2.16	2.38	5.77
1	40	0	172	65	21.9713	85	2	130	81	19	1	15	263	0	2.43	1.03	4.99
1	40	0	177	73	23.3011	85	2	116	65	18	1	18	290	1	1.86	0.72	4.76
1	40	0	177	70	22.3435	85	2	116	74	25	2	20	300	1	3.95	1.08	4.92
1	40	0	172	70	23.6614	85	2	121	73	27	2	21	428	3	2.33	1.34	4.01
1	40	1	162	80	30.4832	85	2	140	89	26	2	20	405	3	5.01	1.78	3.64
1	40	0	170	72	24.9135	85	2	110	67	46	3	26	357	2	4.42	0.6	4.23
1	40	0	169	67	23.4586	85	2	111	65	31	3	23	434	3	4.87	1.31	4.43
2	40	0	178	68	21.4619	85	2	129	75	14	1	18	290	1	4.45	1.13	5.05
2	40	0	158	65	26.0375	85	2	117	74	31	3	30	265	0	3.74	1.86	5.95
1	41	0	180	65	20.0617	85	2	127	65	19	1	18	344	2	2.37	1.28	4.35
1	41	0	162	65	24.7676	85	2	133	80	26	2	19	446	3	5.3	3.07	4.73
1	41	0	170	67.5	23.3564	85	2	129	71	25	2	25	469	3	4.91	2.75	3.82
1	41	0	168	70	24.8016	85	2	119	75	43	3	30	449	3	2.305	2.36	3.52
1	42	0	169	66	23.1084	85	2	131	80	12	0	13	425	3	4.55	1.63	4.55
1	42	0	172	70	23.6614	85	2	126	77	12	0	21	475	3	3.86	1.57	4.92
1	42	0	180	65	20.0617	85	2	137	91	14	1	19	243	0	5.15	0.93	4.98
1	42	0	170	61	21.1073	85	2	114	64	16	1	14	365	2	4.92	2.67	4.49
1	42	0	178	65	20.5151	85	2	113	78	20	2	21	315	1	5.13	1.24	3.99
1	42	0	165	75	27.5482	85	2	101	64	28	2	25	362	2	4.88	0.79	4
1	42	0	168	66	23.3844	85	2	140	95	21	2	19	438	3	4.72	2.22	4.86
1	42	1	177	70	22.3435	85	2	149	86	30	3	29	329	1	2.35	2.83	4.98
1	42	1	165	65	23.8751	85	2	166	107	57	3	21	414	3	2.53	4.63	4.64
2	42	0	166	59.7	21.665	85	2	119	77	45	3	25	299	1	2.985	1.08	4.92
1	43	0	168	72	25.5102	85	2	121	72	13	0	14	317	1	4.5	1	3.53
1	43	0	175	73	23.8367	85	2	107	72	47	3	35	506	3	4.62	3.07	5.8
2	43	0	155	47.5	19.7711	85	2	124	85	10	0	15	176	0	4.72	0.64	4.76
2	43	1	156	60	24.6548	85	2	128	87	26	2	19	339	2	2.09	3.97	4.16
1	44	0	175	72	23.5102	85	2	104	67	15	1	18	356	2	4.37	0.51	4.14
1	44	0	170	70	24.2215	85	2	116	75	20	2	25	288	1	4.29	0.81	4.92
1	44	0	170	82	28.3737	85	2	179	96	23	2	23	320	1	4.48	0.9	4.06
1	44	0	178	72	22.7244	85	2	130	72	24	2	20	322	1	4.34	0.47	3.77
1	44	1	174	68	22.46	85	2	140	84	27	2	16	320	1	2.585	2.94	5.4
1	44	1	173	78	26.0617	85	2	127	85	37	3	28	402	3	4.83	0.99	5.15
1	44	1	175	75	24.4898	85	2	141	91	73	3	36	487	3	4.72	1.34	5.35
2	44	1	167	69	24.7409	85	2	139	92	15	1	14	316	1	2.49	4.47	6.96
2	44	1	165	68	24.977	85	2	98	60	25	2	18	312	1	5.19	1.31	2.78
1	45	0	170	73	25.2595	85	2	114	63	19	1	20	346	2	2.36	0.71	4.05
1	45	0	175	70	22.8571	85	2	153	102	15	1	18	403	3	2.255	1.33	4.47
1	45	1	171	64	21.8871	85	2	117	66	64	3	38	390	2	2.445	3.06	6.12
2	45	0	162	62	23.6244	85	2	101	57	7	0	12	231	0	2.14	0.64	4.33
2	45	1	160	70	27.3438	85	2	140	90	15	1	15	183	0	2.325	2.14	5.06
1	46	0	168	61	21.6128	85	2	121	83	9	0	14	380	2	6.16	1.76	4.1
1	46	1	169	69	24.1588	85	2	113	70	16	1	16	337	1	2.425	2.1	5.34
1	46	0	171	60	20.5191	85	2	113	75	25	2	20	330	1	5.17	1.18	4.36
1	46	0	163	67	25.2174	85	2	113	63	23	2	20	491	3	4.76	1.19	3.18
2	46	1	165	74	27.1809	85	2	133	82	32	3	23	311	1	4.65	0.85	4.84
2	46	1	168	68	24.093	85	2	118	62	40	3	25	374	2	5.29	2.37	4.91
1	47	1	168	72.5	25.6874	85	2			15	1	15	277	0	4.75	0.88	5
1	47	1	178	73	23.04	85	2	123	70	22	2	21	328	1	4.99	1.83	4.4
1	47	0	170	70	24.2215	85	2	116	70	20	2	21	425	3	4.56	0.52	3.92
1	47	1	170	67	23.1834	85	2	123	83	32	3	28	235	0	3.375	2.2	4.8
1	47	0	172	66	22.3094	85	2	139	74	31	3	23	376	2	4.55	0.83	6.51
1	48	1	176	75	24.2123	85	2	118	78	8	0	12	325	1	8.01	1.63	5.37
1	48	1	174	72	23.7812	85	2	116	63	14	1	16	327	1	5.7	1.3	4.66
1	48	0	174	70	23.1206	85	2	136	88	19	1	13	386	2	4.68	0.86	4.62
1	48	0	170	67	23.1834	85	2	113	80	46	3	27	311	1	2.515	1.31	4.42
1	48	1	170	68.5	23.7024	85	2	142	88	31	3	25	389	2	4.17	2.95	4.83
2	48	0	169	70	24.5089	85	2	126	80	20	2	19	250	0	2.655	0.89	4.48
1	49	0	183	75	22.3954	85	2	128	80	19	1	22	283	1	4.28	1.32	4.05
1	49	0	172	67.4	22.7826	85	2	132	87	18	1	14	296	1	4.93	1.14	4.69
1	49	0	167	64	22.9481	85	2	115	77	21	2	20	296	1	4.78	1.23	4.35
1	49	1	165	68	24.977	85	2	121	88	24	2	25	345	2	4.84	4.14	3.43
1	50	0	174	79	26.0933	85	2	116	72	17	1	21	292	1	5.03	0.77	4.16
1	50	0	160	66	25.7812	85	2	125	78	18	1	18	351	2	4.18	1.21	5.11
1	50	1	167	60	21.5139	85	2	131	77	27	2	21	297	1	5.72	2.48	5.84
1	50	1	178	85	26.8274	85	2	136	80	34	3	23	348	2	10.62	0.95	4.92
1	52	0	174	70	23.1206	85	2	128	83	6	0	16	327	1	4.66	0.94	4.86
1	52	1	176	73	23.5666	85	2	136	70	13	0	16	318	1	4.55	1.52	4.97
1	52	0	172	70	23.6614	85	2	133	75	48	3	25	346	2	5.75	2.45	7.25
1	52	0	172	73	24.6755	85	2	140	66	61	3	35	371	2	4.76	0.81	4.71
1	53	0	174	72	23.7812	85	2	140	101	19	1	20	333	1	4.15	1.81	3.62
1	53	0	176	76	24.5351	85	2	137	90	17	1	19	472	3	4.35	0.99	4.64
1	53	1	163	64	24.0882	85	2	127	79	14	1	17	407	3	4.7	1.68	5.14
1	53	0	173	70	23.3887	85	2	118	67	23	2	23	337	1	4.29	1.25	4.07
1	54	0	169	63	22.0581	85	2	146	85	14	1	18	404	3	5.52	1.57	4.64
1	54	1	178	74	23.3556	85	2	136	78	24	2	21	220	0	5.81	1.41	5.99
1	54	1	170	67	23.1834	85	2	139	73	27	2	21	376	2	7.38	1.42	4.57
2	54	0	170	65	22.4913	85	2	136	80	14	1	20	265	0	4.87	1.04	5.67
2	54	1	164	68	25.2826	85	2	118	60	16	1	12	323	1	4.03	0.72	4.39
2	54	1	168	67.6	23.9512	85	2	118	71	31	3	29	215	0	5.07	1.57	5.99
1	55	0	182	85	25.6612	85	2	128	85	12	0	11	293	1	6.7	1.04	5.43
1	55	0	172	63	21.2953	85	2	149	97	11	0	16	462	3	4.94	1.88	5.24
1	55	0	175	70	22.8571	85	2	145	89	14	1	17	260	0	5.44	0.86	5.58
1	55	0	171	70	23.939	85	2	127	77	15	1	17	302	1	4.92	0.46	5.77
1	55	0	170	57.9	20.0346	85	2	112	70	15	1	15	369	2	4.12	0.95	5.07
1	55	0	164	58	21.5645	85	2	130	84	18	1	32	401	3	4.69	0.98	6.03
1	55	1	172	67.5	22.8164	85	2	118	68	24	2	17	375	2	4.77	1.95	5.14
1	55	1	170	75	25.9516	85	2	129	86	39	3	26	382	2	5.81	1.82	5.04
1	55	1	178	73	23.04	85	2	145	89	31	3	31	402	3	5.5	1.84	5.4
1	56	1	178	74	23.3556	85	2	124	79	13	0	15	373	2	4.94	0.81	5.61
1	56	0	179	74	23.0954	85	2	155	76	19	1	20	364	2	5.41	0.98	4.27
2	56	0	160	58	22.6562	85	2	115	58	13	0	16	195	0	4.53	0.92	5.21
1	57	1	169	74	25.9095	85	2	137	80	12	0	20	341	2	4.92	1.59	4.89
1	57	1	175	83.5	27.2653	85	2	138	80	56	3	34	355	2	7.04	0.67	4.31
1	58	1	167	65	23.3067	85	2	170	98	22	2	19	453	3	3.095	3.34	5.28
1	58	1	166	70	25.4028	85	2	186	83	36	3	25	438	3	5.08	1.65	4.56
1	59	0	177	70	22.3435	85	2	143	77	14	1	18	313	1	5.33	0.84	5
1	35	1	174	69	22.7903	85.5	2	112	65	7	0	17	327	1	2.325	1.37	4.16
1	35	1	170	69	23.8754	85.5	2	103	82	60	3	30	346	2	2.495	2.67	6.34
1	23	0	175	67	21.8776	86	2	124	71	15	1	17	235	0	2.185	0.4	3.62
1	27	0	185	80	23.3747	86	2	129	71	19	1	14	370	2	2.265	0.71	3.8
1	28	0	180	70	21.6049	86	2	120	61	12	0	15	270	0	2.285	0.51	4.35
1	28	0	182	72	21.7365	86	2	128	66	12	0	19	337	1	2.75	1.03	3.81
1	28	0	181	79	24.114	86	2	131	72	24	2	17	276	0	2.345	1.2	4.54
1	28	0	174	75	24.7721	86	2	152	107	23	2	20	302	1	2.25	1.04	4.33
1	28	1	170	67	23.1834	86	2	126	86	27	2	23	304	1	4.92	2.95	5.73
1	28	1	173	69	23.0546	86	2	140	70	161	3	53	372	2	2.175	1.37	5.56
1	28	0	178	75	23.6713	86	2	128	82	32	3	23	427	3	2.57	1.16	4.47
1	29	0	170	64	22.1453	86	2	113	70	13	0	13	357	2	2.35	0.91	4.2
1	29	0	185	76	22.206	86	2	130	70	19	1	22	332	1	2.04	0.63	4.96
1	29	0	180	75	23.1481	86	2	114	73	28	2	14	312	1	2.305	0.95	5.56
1	29	0	174	68	22.46	86	2	126	70	66	3	37	282	1	2.305	0.8	4.01
1	30	0	165	70	25.7117	86	2	132	84	11	0	13	435	3	2.33	1.23	4.57
1	30	0	160	60	23.4375	86	2	122	78	18	1	20	390	2	2.085	2.79	4.55
1	30	1	177	69.3	22.1201	86	2	131	75	40	3	21	328	1	2.27	0.85	4.02
1	30	1	179	78	24.3438	86	2	127	76	41	3	22	366	2	4.98	2.13	5.4
1	31	1	168	72	25.5102	86	2	140	88	75	3	39	259	0	2.54	2.3	5
1	31	0	177	74	23.6203	86	2	115	73	30	3	27	406	3	2.185	1.68	3.72
1	32	0	175	80	26.1224	86	2	116	80	19	1	22	365	2	2.265	1.15	5.13
1	32	0	176	77	24.858	86	2	151	91	21	2	24	364	2	5.12	0.81	4.09
1	32	1	173	73	24.3911	86	2	125	67	22	2	19	352	2	2.28	1.46	5.25
1	32	0	183	80	23.8884	86	2	112	56	49	3	31	404	3	2.415	0.98	4.07
1	33	1	175	75	24.4898	86	2	101	77	24	2	18	324	1	2.24	1.63	4.8
1	33	0	185	70	20.4529	86	2	123	70	38	3	21	254	0	2.325	1.56	4.87
2	33	0	162	56	21.3382	86	2	119	73	10	0	16	354	2	2.32	1.07	4.56
1	34	0	185	74	21.6216	86	2	122	68	13	0	14	437	3	2.29	0.96	5.31
1	34	1	180	80	24.6914	86	2	135	72	18	1	15	344	2	2.795	2.06	4.9
1	34	0	173	70	23.3887	86	2	107	72	42	3	46	251	0	2.685	1.65	4.47
1	34	1	174	73	24.1115	86	2	128	68	30	3	21	360	2	2.715	0.66	3.33
1	34	1	172	75.5	25.5206	86	2	127	81	47	3	26	363	2	2.095	1.53	4.04
1	35	1	168	65	23.03	86	2	136	83	13	0	19	274	0	2.635	1.47	5.35
1	35	0	168	70	24.8016	86	2	118	74	46	3	40	347	2	5.4	1.23	5.16
1	36	0	170	71.3	24.6713	86	2	125	82	28	2	22	290	1	2.305	2.26	4.13
1	36	0	166	73	26.4915	86	2	150	85	21	2	19	423	3	2.145	0.96	3.92
1	36	1	170	70	24.2215	86	2	125	63	59	3	26	350	2	2.4	2.06	4.2
1	37	0	180	69	21.2963	86	2	109	74	12	0	14	372	2	4.37	1.16	4.14
1	37	0	175	68	22.2041	86	2	130	76	19	1	18	373	2	4.5	0.48	3.64
1	37	0	174	70	23.1206	86	2	120	80	19	1	20	412	3	5.22	3.56	5.48
1	37	0	176	71	22.921	86	2	127	68	26	2	19	306	1	2.27	0.56	4.02
1	37	1	174	79	26.0933	86	2	136	92	56	3	33	322	1	7.65	5.7	5.81
1	37	1	165	68	24.977	86	2	121	75	58	3	29	348	2	2.465	4.23	4.9
1	38	0	170	72	24.9135	86	2	142	82	22	2	19	393	2	2.265	1.13	4.68
1	38	0	168	66	23.3844	86	2	127	73	34	3	26	273	0	3.455	1.77	4.61
1	39	1	175	75	24.4898	86	2	132	66	13	0	14	278	0	2.35	0.98	3.93
1	39	0	168	68	24.093	86	2	110	60	19	1	18	268	0	2.37	0.86	5.7
1	39	0	178	77.9	24.5865	86	2	117	70	32	3	31	370	2	2.27	0.9	3.99
1	39	0	160	60	23.4375	86	2	99	59	64	3	45	390	2	2.41	1.64	4.64
1	39	1	173	70	23.3887	86	2	120	77	95	3	49	380	2	5.48	1.5	5.59
1	39	1	180	82.5	25.463	86	2	134	86	78	3	34	426	3	2.32	1.24	4.11
1	40	1	168	74	26.2188	86	2	131	80	29	2	23	348	2	2.235	1.99	5.47
1	40	0	176	74	23.8895	86	2	130	76	35	3	21	380	2	4.86	1.92	4.97
1	40	0	176	74	23.8895	86	2	130	76	35	3	21	380	2	2.43	1.92	4.97
1	40	1	169	67	23.4586	86	2	116	62	39	3	26	402	3	4.93	2.16	3.63
1	40	1	165	62	22.7732	86	2	112	63	53	3	26	395	3	4.81	1.14	5.35
1	40	1	163	77	28.9811	86	2	125	67	45	3	25	441	3	4.77	3.08	5.16
1	41	1	168	69.4	24.589	86	2	113	72	19	1	16	290	1	4.47	1.72	4.92
1	41	0	165	69	25.3444	86	2	115	65	14	1	18	355	2	4.56	1.34	5.19
1	41	1	170	73.6	25.4671	86	2	118	69	16	1	13	412	3	4.9	1.42	4.33
1	41	1	163	65	24.4646	86	2	123	70	28	2	20	379	2	4.96	3.18	5.99
1	41	1	177	72	22.9819	86	2	138	86	32	3	20	299	1	4.37	1.36	5.19
[truncated: 1,312 more rows]
